# Supplementary material for: Deciphering aroma formation during flowering in nectar tree (Tilia amurensis): insights from integrated metabolome and transcriptome analysis
Source: For Res (Fayettev). 2023 Oct 8;3:24. doi: 10.48130/FR-2023-0024 (PMC11524258; doi:10.48130/FR-2023-0024)
Supplement: Supplementary file 1 — Supplementary data to this article can be found online. [file FR-2023-0024-S1.zip]

Archive with 18 entries (18 files):
- 10.48130_FR-2023-0024-Suppl-FigureS1.pdf
- 10.48130_FR-2023-0024-Suppl-FigureS2.pdf
- 10.48130_FR-2023-0024-Suppl-FigureS3.pdf
- 10.48130_FR-2023-0024-Suppl-TableS1.xlsx
- 10.48130_FR-2023-0024-Suppl-TableS10.xlsx
- 10.48130_FR-2023-0024-Suppl-TableS11.xlsx
- 10.48130_FR-2023-0024-Suppl-TableS12.xlsx
- 10.48130_FR-2023-0024-Suppl-TableS13.xlsx
- 10.48130_FR-2023-0024-Suppl-TableS14.xlsx
- 10.48130_FR-2023-0024-Suppl-TableS15.xlsx
- 10.48130_FR-2023-0024-Suppl-TableS2.xlsx
- 10.48130_FR-2023-0024-Suppl-TableS3.xlsx
- 10.48130_FR-2023-0024-Suppl-TableS4.xlsx
- 10.48130_FR-2023-0024-Suppl-TableS5.xlsx
- 10.48130_FR-2023-0024-Suppl-TableS6.xlsx
- 10.48130_FR-2023-0024-Suppl-TableS7.xlsx
- 10.48130_FR-2023-0024-Suppl-TableS8.xlsx
- 10.48130_FR-2023-0024-Suppl-TableS9.xlsx
