# Supplementary material for: Deciphering aroma formation during flowering in nectar tree (Tilia amurensis): insights from integrated metabolome and transcriptome analysis
Source: For Res (Fayettev). 2023 Oct 8;3:24. doi: 10.48130/FR-2023-0024 (PMC11524258; doi:10.48130/FR-2023-0024)
Supplement: Supplementary file 1 — Supplementary data to this article can be found online. [file FR-2023-0024-S1.zip › 10.48130_FR-2023-0024-Suppl-TableS1.xlsx]

## Sheet: Sheet1
Table S1 Specific primers used for qRT-PCR analysis
Sequence ID	Primer ID	Primer Sequence
Cluster-20864.140634	Cluster-20864.140634_F	TGAGCCTGGACGCAAGAC
Cluster-20864.140634	Cluster-20864.140634_R	GCAAGCCCCACTACCCTG
Cluster-20864.162042	Cluster-20864.162042_F	CCTCGTATCTCAACCGCCA
Cluster-20864.162042	Cluster-20864.162042_R	GGTGGGTCCATCGACTGC
Cluster-20864.167641	Cluster-20864.167641_F	GAGCTTCGTGGAAGGCGT
Cluster-20864.167641	Cluster-20864.167641_R	CGGTCGCTTAGGTCGTCC
Cluster-20864.197278	Cluster-20864.197278_F	ACCCTCTCCTGCCTTTGC
Cluster-20864.197278	Cluster-20864.197278_R	CCCTCCAATGCCACTACCA
Cluster-20864.198501	Cluster-20864.198501_F	ATTGTGGCATGGGCAGCT
Cluster-20864.198501	Cluster-20864.198501_R	AAGCTCCAGCCTGTTGGG
Cluster-20864.206192	Cluster-20864.206192_F	CAACCACCAGCACCACCA
Cluster-20864.206192	Cluster-20864.206192_R	CCTTCGTAGTGGCAGCGT
Cluster-20864.210350	Cluster-20864.210350_F	CTGGGGCTTGTGGGACTG
Cluster-20864.210350	Cluster-20864.210350_R	CCAGCCTGGTTTCGTGGT
Cluster-20864.210790	Cluster-20864.210790_F	TGTCCTGGGGATGCTCCA
Cluster-20864.210790	Cluster-20864.210790_R	GGCGCCTAATGTACTGAGGA
Cluster-20864.215451	Cluster-20864.215451_F	ACCGGCTCAGCAAAGACC
Cluster-20864.215451	Cluster-20864.215451_R	CGCATAGGTATCGGCCGG
Cluster-20864.228631	Cluster-20864.228631_F	AGGAAGAGACCTGCCCCT
Cluster-20864.228631	Cluster-20864.228631_R	TCCTCCAGGCATGACCATC
Cluster-20864.282245	Cluster-20864.282245_F	GGTCAGTCGTGGCTTGCT
Cluster-20864.282245	Cluster-20864.282245_R	GCGTTCCAGGCGGATACA
Cluster-20864.311196	Cluster-20864.311196_F	TGCTCAGCATGGACAGGAC
Cluster-20864.311196	Cluster-20864.311196_R	ACAGCACCCTGAGCCATG
Cluster-20864.206191	Cluster-20864.206191_F	CGCCAACGGTGCTGATGA
Cluster-20864.206191	Cluster-20864.206191_R	ATGCCCACCCAGAGCTTG
Cluster-20864.212754	Cluster-20864.212754_F	GCTGAGCCCCTAGTCCCT
Cluster-20864.212754	Cluster-20864.212754_R	TGTGTTGTGAAGAGGGCCA
18S	18S_F	GAGGTAGCTTCGGGCGCAACT
18S	18S_R	GCAGGTTAGCGAAATGCGATAC
