# Supplementary material for: Deciphering aroma formation during flowering in nectar tree (Tilia amurensis): insights from integrated metabolome and transcriptome analysis
Source: For Res (Fayettev). 2023 Oct 8;3:24. doi: 10.48130/FR-2023-0024 (PMC11524258; doi:10.48130/FR-2023-0024)
Supplement: Supplementary file 1 — Supplementary data to this article can be found online. [file FR-2023-0024-S1.zip › 10.48130_FR-2023-0024-Suppl-TableS10.xlsx]

## Sheet: Sheet10
Table S10 The differentially expressed genes involved in the terpenoid biosynthesis pathway
Name	ID	Rename	TS1-1_fpkm	TS1-2_fpkm	TS1-3_fpkm	TS2-1_fpkm	TS2-2_fpkm	TS2-3_fpkm	TS3-1_fpkm	TS3-2_fpkm	TS3-3_fpkm
ACAT	Cluster-20864.156347	ACAT1	64.95	49.19	50.43	130.89	170.72	75.77	86.86	79.88	103.84
	Cluster-20864.188863	ACAT2	14.29	12.82	13.27	29.21	33.49	25.26	26.47	27.83	26.71
	Cluster-20864.198501	ACAT3	75.44	67.6	61.7	118.84	128.92	100.03	97.07	91.26	98.57
	Cluster-20864.207222	ACAT4	7.61	9.63	9.93	20.96	17.93	19.29	20.78	20.76	18.04
	Cluster-20864.233030	ACAT5	83.28	72.48	66.12	155.57	154.6	121.13	126.92	142.22	131.85
	Cluster-20864.49970	ACAT6	133.22	142.42	140.52	312.81	290.22	253.67	216.47	223.06	223.3
HMGS	Cluster-20864.200715	HMGS1	59.06	41.19	42.43	78.43	76.66	68.25	62.39	79.61	69.19
	Cluster-20864.209740	HMGS2	98.52	83.35	79.33	72.56	72.25	66.67	25.87	23.13	27.29
	Cluster-20864.222986	HMGS3	36.47	29.73	28.39	43.42	53.13	50.21	49.91	46.09	47.95
	Cluster-20864.223928	HMGS4	45.31	32.68	32.89	72.03	69.95	58.82	46.99	53.94	46.1
	Cluster-20864.265780	HMGS5	10.6	8.26	11.65	9.01	9.52	8.36	3.3	4.4	3.95
	Cluster-20864.275216	HMGS6	5.53	7.35	4.53	15.27	15.4	18.01	7.06	6.73	6.18
	Cluster-20864.304479	HMGS7	106.46	106.98	71.52	230.18	202.78	121.31	164.76	157.02	125.26
	Cluster-20864.102227	NADPH1	22.77	20.45	21.82	45.56	42.92	32.43	44.91	52.38	46.26
NADPH	Cluster-20864.108533	NADPH2	36.84	30.19	21.74	49.96	54.3	57.59	26.44	22.49	27.55
	Cluster-20864.137335	NADPH3	16.83	13.15	12.2	8.32	7.42	7.38	2.45	4.96	5.03
	Cluster-20864.137336	NADPH4	11.1	10.06	10.67	11.01	9.22	10.07	5.32	3.64	3.77
	Cluster-20864.155637	NADPH5	12.04	10.89	9.7	27.09	24.41	25.96	16.3	18.06	18.56
	Cluster-20864.159856	NADPH6	7.32	5.3	4.68	69.3	62.82	67.1	70.88	66.66	58.19
	Cluster-20864.165736	NADPH7	14.79	10.27	10.8	44.35	42.8	44.27	44.5	46.57	47.36
	Cluster-20864.166189	NADPH8	38.85	34.38	28.15	73.64	72.35	56.63	65.72	68.09	68.35
	Cluster-20864.182365	NADPH9	17.72	10.84	10.76	140.27	127.23	159.59	82.98	86.09	76.2
	Cluster-20864.189785	NADPH10	37.27	38.1	35.95	168.66	147.62	143.02	153.13	151.68	147.17
	Cluster-20864.205342	NADPH11	51.1	50.59	87.6	146.8	137.22	130.45	197.27	196.47	199.33
	Cluster-20864.205447	NADPH12	13.65	11.18	27.16	29.54	34.38	17.35	74.82	62.58	87.5
	Cluster-20864.205448	NADPH13	13.64	10.79	8.93	115.6	102.11	116.95	57.4	59.49	61.14
	Cluster-20864.209160	NADPH14	46.33	55.32	144	123.41	114.38	110.95	253.37	239.61	243.02
	Cluster-20864.209598	NADPH15	83.86	81.54	64.51	340.34	344.48	325	310.06	308.84	311.55
	Cluster-20864.209856	NADPH16	55.5	50.32	67.67	209.21	202.63	188.47	230.07	220.13	215.87
	Cluster-20864.219381	NADPH17	81.39	66.37	65.2	261	229.62	238.71	233.68	243.04	209.68
	Cluster-20864.224721	NADPH18	36.98	30.51	31.17	295.94	255.99	305.55	139.85	123.54	137.5
	Cluster-20864.225158	NADPH19	50.99	46.39	84.53	188.56	182.14	183.94	236.95	223.99	210.66
	Cluster-20864.51609	NADPH20	42.48	37.93	35.25	20.56	18.41	20.9	13.56	9.2	8.38
MVK	Cluster-20864.144760	MVK1	1.78	1.8	2.32	10.76	9.28	11.35	12.32	11.38	14.42
	Cluster-20864.202496	MVK2	23.16	19.57	22.74	48.39	46.52	50.07	35.99	39.09	38.29
	Cluster-20864.240403	MVK3	1.29	1.76	1.66	4.28	4.82	4.86	6.46	5.05	6.41
	Cluster-20864.328761	MVK4	1.93	1.6	1.12	11.05	10.65	9.17	25.2	24.53	21.74
PMK	Cluster-20864.191377	PMK	16.92	15.93	17.15	41.02	45.03	33.41	20.47	21.9	21.17
MVD	Cluster-20864.152309	MVD1	14.61	14.85	11.12	24.18	23.23	22.22	18.42	23.86	24
	Cluster-20864.214926	MVD2	28.78	22.94	23.73	47	45.09	46.15	34.12	28.33	28.75
	Cluster-20864.238897	MVD3	7.96	6.51	8.85	23.51	24.32	23.47	22.22	19.74	22.15
	Cluster-20864.247355	MVD4	29.93	29.9	33.71	56.18	51.39	55.07	51.29	49.6	53.94
	Cluster-20864.247359	MVD5	0.19	0.18	0.11	13.16	12.46	12.54	7.37	7.16	7.06
	Cluster-20864.247362	MVD6	24.33	19.72	22.09	42.93	42.85	45.01	40.54	39.34	37.98
	Cluster-20864.247364	MVD7	7.33	4.37	5.39	15.28	18.19	17.14	13.69	14.73	14.5
IDI	Cluster-20864.113070	IDI1	0.18	0.08	0.08	10.57	11.24	8.81	3.61	3.24	3.38
	Cluster-20864.166862	IDI2	17.24	20.12	20.33	29.85	33.52	31.75	27.88	31.83	32.17
	Cluster-20864.182645	IDI3	13.05	5.16	3.26	1092.34	1133.48	1058.47	567.24	581.34	540.94
	Cluster-20864.182649	IDI4	38.12	35.12	23.91	649.06	571.45	549.84	360.69	348.98	370.83
	Cluster-20864.201059	IDI5	18.96	22.26	15.98	588.64	773.73	531.52	297.1	311.57	284.59
	Cluster-20864.209087	IDI6	46.51	39.17	39	11.3	15.17	9.94	18.59	22.42	16.94
	Cluster-20864.209088	IDI7	759.09	542.1	691.54	1514.89	1474.8	1407.72	2290.62	2239.84	2337.92
	Cluster-20864.217659	IDI8	116.21	104.92	105.62	886.35	785.57	691.57	633.37	683.54	615.19
	Cluster-20864.218602	IDI9	15.39	9.14	5.58	1520.72	1541.73	1335.86	795.54	796.23	862.32
	Cluster-20864.230263	IDI10	42.68	36.15	44.4	1280.82	1368.02	1175.61	761.19	715.1	703.53
LUP	Cluster-20864.108459	LUP1	1.77	1.47	1.16	7.17	6.07	7.38	9.87	7.1	6.67
	Cluster-20864.221499	LUP2	24.76	19.74	16.05	6.68	7.16	3.62	22.26	24.06	24
	Cluster-20864.233473	LUP3	32.41	29.26	29.53	6.37	6.68	7.72	6.67	7.41	9.3
	Cluster-20864.245072	LUP4	2.06	1.27	1.6	0.65	0.51	0.72	1.38	1.78	1.46
	Cluster-20864.245074	LUP5	20.67	15.01	14.46	4.11	9.56	10.89	16.01	23.9	13.17
	Cluster-20864.278710	LUP6	7.72	6.37	4.86	15.37	13.75	13.3	5.42	5.63	5.23
	Cluster-20864.318634	LUP7	11.34	8.49	7.87	2.82	2.96	2.8	2.43	2.09	2.12
	Cluster-20864.328287	LUP8	11.04	0.77	1.6	0.18	0.24	0.24	1.16	1.39	1.13
	Cluster-20864.38011	LUP9	17.11	12.03	10.55	1.95	6	3.36	1.07	1.26	1.6
DXS	Cluster-20864.117458	DXS1	5.83	5.59	4.12	2.99	2.52	3.3	1.9	1.35	1.9
	Cluster-20864.131624	DXS2	2.12	2.63	1.96	1.31	0.91	1.16	0.56	0.36	0.59
	Cluster-20864.198130	DXS3	7.35	6.64	8.76	1.31	1.31	3.21	6.71	4.69	7.67
	Cluster-20864.209790	DXS4	53.5	56.53	55.93	653.88	728.02	608.13	1640.13	1658.66	1575.71
	Cluster-20864.209905	DXS5	14.2	13.42	14.29	895.99	1016.35	785.76	2508.66	2466.48	2507.29
	Cluster-20864.211869	DXS6	5.41	6.15	3.03	106.99	112.59	88.41	348.59	353.79	396.06
	Cluster-20864.214975	DXS7	15.65	27.92	6.93	22.58	25.1	17.03	80.03	75.2	77.97
	Cluster-20864.216797	DXS8	39.66	31.5	39.9	815.88	1013.84	771.42	2306.6	2306.13	2308.75
	Cluster-20864.224790	DXS9	10.32	16.68	4.43	13.69	17.77	9.65	52.7	53.19	49.31
	Cluster-20864.241304	DXS10	19.45	35.82	7.14	26.39	34.5	19.3	84.7	85.15	83.36
	Cluster-20864.277141	DXS11	24.16	26	24.27	13.09	10.29	12.74	5.02	13.24	7.63
	Cluster-20864.318052	DXS12	3.37	3	2.31	50.77	55.79	41.73	151.07	156.01	172.99
	Cluster-20864.326700	DXS13	6.06	7.11	8.5	73.87	91	62.7	227.92	227.44	244.04
DXR	Cluster-20864.140634	DXR1	66.07	57.42	68.09	194.97	219.11	179.55	129.47	129.24	136.88
	Cluster-20864.161623	DXR2	4.77	6.68	5.07	22.1	17.73	18.15	9.91	9.45	10.09
	Cluster-20864.190314	DXR3	18.94	18.93	16.69	55.53	52.46	42.02	24.97	23.17	23.6
	Cluster-20864.199607	DXR4	61.74	55.73	57.64	338.49	389.45	335.29	231.94	249.89	260.42
	Cluster-20864.209781	DXR5	44.63	41.25	49.75	262.95	272.08	230.66	153.11	157.14	156.86
	Cluster-20864.212891	DXR6	14.45	13.46	14.7	83.04	69.09	55.97	41.74	43.17	46.11
	Cluster-20864.213742	DXR7	12.08	6.89	6	22.7	29.03	23.51	15.62	22.35	18.38
	Cluster-20864.217981	DXR8	32.21	39.7	32.25	99.97	99.95	85.81	50.88	47.83	53.44
	Cluster-20864.236838	DXR9	25.55	25.87	24.68	87.31	81.13	70.1	44.77	44.96	45.09
	Cluster-20864.271330	DXR10	36.33	29.38	29.16	88.49	96.34	87.51	47.55	49.16	42.75
MCT	Cluster-20864.184070	MCT	4.69	4.77	5.04	3.92	3.89	2.45	1.43	1.47	1.91
CMK	Cluster-20864.212581	CMK1	20.45	21.76	28.04	61.8	68.12	48.85	59.31	55.03	53.19
	Cluster-20864.215458	CMK2	26.33	21.12	26.02	53.28	61.81	49.96	60.65	58.74	58.28
	Cluster-20864.216843	CMK3	21.03	15.29	15.28	42.35	33.92	30.55	42.96	39.31	34.38
	Cluster-20864.221572	CMK4	26.05	24.08	24.76	53.52	57.2	45.61	53.89	53.28	57.93
HDS	Cluster-20864.162042	HDS1	114.01	99.86	119.27	237.66	237.45	196.16	301.02	252	279.24
	Cluster-20864.173874	HDS2	7.01	13.37	4.81	33.22	38.31	41.39	50.75	42.4	53.78
	Cluster-20864.173876	HDS3	6.68	4.6	5.4	53.92	50.62	55.77	36.19	29.46	34.13
	Cluster-20864.192870	HDS4	3.16	2.7	4.75	19.54	23.97	21.71	17.96	18.14	16.14
	Cluster-20864.192873	HDS5	37.57	27.95	36.63	112.59	117.09	96.82	137.33	137.71	130.32
	Cluster-20864.201015	HDS6	1.41	1.59	1.86	40.28	34.43	26.95	39	45.17	46.72
	Cluster-20864.212887	HDS7	35.73	31.11	35.06	168.73	169.96	151.35	199.11	180.41	193.11
	Cluster-20864.213854	HDS8	25.25	20.32	21.06	110.14	137.35	90.8	166.59	166.51	167.48
	Cluster-20864.213861	HDS9	4.72	4.66	4.3	29.73	27.77	29.8	19.96	16.81	19.49
	Cluster-20864.213865	HDS10	13.74	11.63	13.4	65	70.72	66.32	51.59	48.46	52.19
	Cluster-20864.237474	HDS11	52.78	54.4	57.53	327.87	300.29	294.35	241.46	216.94	239.57
	Cluster-20864.244985	HDS12	9.19	6.36	7.52	39.3	37.59	37.31	31.47	31.32	32.11
	Cluster-20864.265518	HDS13	2.42	4.03	2.05	9.81	5.11	4.33	4.71	8.22	8.04
HDR	Cluster-20864.130668	HDR1	46.62	41.25	32.2	97.28	95.51	102.93	78.74	65.01	71.92
	Cluster-20864.159133	HDR2	0.65	1.21	1.53	12	10.82	8.11	19.73	22.19	21.19
	Cluster-20864.161091	HDR3	44.17	50.22	47.56	138.06	146.56	122.24	125.1	129.42	127.55
	Cluster-20864.184524	HDR4	0.76	3.99	1.76	31.8	27.72	23.79	44.04	47.99	50.1
	Cluster-20864.191056	HDR5	46.26	58.58	50	216.6	256.9	209.07	282.59	277.15	268.32
	Cluster-20864.191400	HDR6	1.82	2.94	1.18	2.13	3.16	2.56	5.25	5.82	9.07
	Cluster-20864.191402	HDR7	5.5	5.7	4.81	16.82	16.79	16.07	13.05	12.37	11.98
	Cluster-20864.192482	HDR8	31.8	50.13	30.93	191.02	183.94	139.41	204.86	206.96	197.03
	Cluster-20864.194123	HDR9	61.76	62.67	39.27	355.61	411.32	289.28	448.57	414.91	416.26
	Cluster-20864.196950	HDR10	8.42	8.41	7.37	40.03	40.4	25.76	41.77	42.99	44.27
	Cluster-20864.196953	HDR11	1.87	1.66	2.02	7.49	12.11	11.7	15.67	15.89	12.81
	Cluster-20864.202864	HDR12	12.23	22.79	11.96	165.01	201.46	153.84	281.43	273.53	268.52
	Cluster-20864.205133	HDR13	85.12	92.38	63.56	523.04	547.69	404.68	641.26	629.86	623.24
	Cluster-20864.207451	HDR14	17.07	21.7	27.84	48.08	47.1	49.95	26.61	28.31	17.49
	Cluster-20864.207550	HDR15	38.34	40.99	35.1	247.6	276.46	210.21	333.94	337.38	346.16
	Cluster-20864.209194	HDR16	65.08	85.6	55.87	416.91	432.64	317.52	520.05	557.19	533.24
	Cluster-20864.209696	HDR17	53.9	57.12	67.38	173.18	166.94	141.39	91.96	65.37	87.72
	Cluster-20864.213913	HDR18	23.23	24.32	19.63	141.19	161.24	115.22	185.37	202.44	200.53
	Cluster-20864.213942	HDR19	32.19	36.41	28.93	162.08	181.13	133.93	185.5	187.4	185.22
	Cluster-20864.222019	HDR20	3.56	4.98	3.81	56.85	51.53	43.57	42.78	54.1	47.6
	Cluster-20864.222020	HDR21	8.25	6.86	3.58	16.73	27.4	17.13	33.9	36.11	31.68
	Cluster-20864.266832	HDR22	68	76.5	55.32	340.36	381.76	273.45	470.63	467.12	470.95
FDPS/GPS	Cluster-20864.146872	FDPS1	25.87	23.76	30.48	64.62	66.71	64.64	30.2	29.14	31.92
	Cluster-20864.151422	FDPS2	10.69	18.6	16.12	2.2	1.73	3.47	1.28	1.8	1.43
	Cluster-20864.153213	FDPS3	3.79	4.33	5.28	7.92	8.84	7.33	4.95	5.31	4.22
	Cluster-20864.156823	FDPS4	3.29	4.83	4.07	66.85	79.87	59.52	118.83	107.7	99.14
	Cluster-20864.168269	FDPS5	19.6	16.71	16.68	250.69	263.75	191.91	94.29	93.97	88.89
	Cluster-20864.183149	FDPS6	2.76	4.57	5.65	10.12	10.81	9.75	8.33	7.4	5.41
	Cluster-20864.183150	FDPS7	3.76	4.53	5.25	12.78	11.9	11.31	7.68	9.04	8.28
	Cluster-20864.198012	FDPS8	16.93	17.1	20.92	456.13	488.56	368.47	640.26	603.37	584.01
	Cluster-20864.207218	FDPS9	17.11	30.5	31.17	376.56	388.59	305.92	125.7	138.37	134.91
	Cluster-20864.207957	FDPS10	12.09	9.08	8.04	1165.44	1253.5	1118.67	1534.97	1457.41	1501.41
	Cluster-20864.239662	FDPS11	7.47	9.26	9.71	2.01	3.36	2.97	1.96	3.67	1.52
	Cluster-20864.284786	FDPS12	4.41	3.7	3.51	9.59	9.4	9.98	7.39	8.97	5.83
	Cluster-20864.284788	FDPS13	8.99	8.36	6.66	14.91	13	17.9	10.9	12.52	16.18
	Cluster-20864.33149	FDPS14	5.74	5.58	4.8	9.86	10.59	10.39	7.5	8.33	8.55
	Cluster-20864.361589	FDPS15	1.57	2.67	2.17	4.92	4.61	2.53	3.15	2.79	3.64
CHIP	Cluster-20864.133043	chlP1	5.02	6.67	5.86	2.04	2.26	1.78	0	0	0.42
	Cluster-20864.209872	chlP2	73.66	115.57	81.31	62.63	60.85	44.73	17.3	18.05	26.22
	Cluster-20864.213911	chlP3	174.37	213.91	212.2	323.88	341.71	262.49	129.87	140.05	135.53
	Cluster-20864.239706	chlP4	11.46	12.68	11.22	10.32	10.57	10.41	19.98	16.96	17.71
	Cluster-20864.275415	chlP5	4.91	4.51	4.46	1.01	1.34	0.47	0.13	0.13	0
	Cluster-20864.51681	chlP6	10.63	14.07	13.56	13.85	17.58	12.66	23.96	16.65	16.15
TPS	Cluster-20864.49375	TPS1	6.85	8.51	3.75	56.57	64.41	41.31	35.21	34.44	40.88
	Cluster-20864.317827	TPS2	2.47	0.97	1.54	2.24	2.3	1.83	0.27	0.06	0.1
	Cluster-20864.291405	TPS3	0.9	2.35	0	11.06	15.58	10.24	28.91	25.38	32.03
	Cluster-20864.271717	TPS4	1.92	2.45	2.24	0.1	0.14	0	0.46	0.5	0.31
	Cluster-20864.254114	TPS5	0.57	0.44	0.53	1.94	4.36	6.2	11.79	14.32	15.08
	Cluster-20864.236151	TPS6	6.39	9.86	6.4	111.56	95.98	77.64	184.22	222.94	201.3
	Cluster-20864.231461	TPS7	2.52	4.62	1.43	34.33	38.11	27.96	121.82	113.69	111.81
	Cluster-20864.231457	TPS8	0.56	1.1	0.49	3.68	2.92	1.67	11.91	13.69	12.27
	Cluster-20864.218097	TPS9	0	0.41	0	1.91	2.87	3.81	6.27	4.05	5.52
	Cluster-20864.206739	TPS10	0.76	0.47	0.59	3.24	2.37	2.27	7.53	8.38	7.86
	Cluster-20864.201733	TPS11	3.18	6	3.63	51.31	62.14	45.1	94.7	97.2	93.51
	Cluster-20864.193213	TPS12	35.72	47.8	12.6	360.41	432.58	307.85	844.29	781.52	747.45
	Cluster-20864.186714	TPS13	1.83	0.83	1.05	29.01	28.96	20.15	59.19	51.93	54.86
	Cluster-20864.145228	TPS14	0.62	0.21	0.34	20.47	20.16	13.94	17	17.47	15.22
	Cluster-20864.143598	TPS15	3.05	2.57	1.34	0.11	0.52	0.67	2.39	1.94	2.11
	Cluster-20864.135318	TPS16	2.52	1.05	1.43	2.76	2.83	2.1	0.28	0.27	0.47
