# Supplementary material for: Deciphering aroma formation during flowering in nectar tree (Tilia amurensis): insights from integrated metabolome and transcriptome analysis
Source: For Res (Fayettev). 2023 Oct 8;3:24. doi: 10.48130/FR-2023-0024 (PMC11524258; doi:10.48130/FR-2023-0024)
Supplement: Supplementary file 1 — Supplementary data to this article can be found online. [file FR-2023-0024-S1.zip › 10.48130_FR-2023-0024-Suppl-TableS11.xlsx]

## Sheet: Sheet11
Table S11 The differentially expressed metabolites involved in the terpenoid biosynthesis pathway
Compounds	Sub Class	Formula	Class I	MS1-1	MS1-2	MS1-3	MS2-1	MS2-2	MS2-3	MS3-1	MS3-2	MS3-3
Maslinic acid	5	C30H48O4	Terpenoids	9491500	9050100	6237100	21161000	21105000	16620000	20938000	18437000	15534000
3,24-Dihydroxy-17,21-semiacetal-12(13)oleanolic fruit	5	C30H48O4	Terpenoids	9569600	8579600	6194900	21687000	20664000	16839000	21962000	18762000	16432000
Corosolic acid	5	C30H48O4	Terpenoids	9070800	9263900	6277400	20838000	21413000	17471000	22333000	18035000	16392000
Jujubogenin	5	C30H48O4	Terpenoids	9452000	9198300	6105600	21829000	20439000	17346000	21828000	18800000	16221000
3β,19α-Dihydroxyolean-12-en-28-oic acid	5	C30H48O4	Terpenoids	12303	10739	9065.5	22492	23957	20636	18823	32193	21875
Annurcoic acid	5	C30H46O5	Terpenoids	544.72	527.85	281.41	2515.3	2887.3	1761.9	2753.8	2460.3	2268.3
1-Oxo-Siaresinolic acid	5	C30H46O5	Terpenoids	9	9	9	8647.6	10090	5726.9	8315.8	6998.6	5222.9
2α,3α-Dihydroxyursolic acid	5	C30H48O5	Terpenoids	7244.4	8722.2	6500.5	40556	48493	33769	53292	43371	39554
Euscaphic acid	5	C30H48O5	Terpenoids	8111.4	9185.4	5110.2	41426	46937	31797	53629	47112	37613
Mangiferonic acid	6	C30H46O3	Terpenoids	9	9	9	35142	27410	24169	64156	80184	66609
Betulonic acid	6	C30H46O3	Terpenoids	9	9	9	42765	33144	23095	72844	85742	71935
Urs-12(13)-en-3-one-28-oic acid	6	C30H46O3	Terpenoids	9	9	9	40749	33395	26621	76365	93022	65215
24,30-Dihydroxy-12(13)-enolupinol	6	C30H48O3	Terpenoids	437060	285870	290290	1025000	877160	934080	1444400	1530300	1674200
Ursolic acid	6	C30H48O3	Terpenoids	348000	98273	58563	920430	881300	685100	1352900	1584600	1586300
Mangiferolic acid	6	C30H48O3	Terpenoids	371830	292130	251320	881080	1004400	863120	1197300	1700000	1620200
Betulinic acid	6	C30H48O3	Terpenoids	371870	243380	216590	773590	956910	841980	1133500	1444400	1464000
2,3-Dihydroxy 5(6),12(13)diene ursolic acid	6	C30H46O4	Terpenoids	9	9	9	2809	2575.5	1798.1	5051.9	4175.9	3478.9
23-Hydroxybetulinic acid	6	C30H48O4	Terpenoids	917.08	1364.8	845.2	8705.7	9097.6	8796.3	17204	14250	13299
Corosolic Acid Methyl Ester	6	C31H50O4	Terpenoids	1503.9	1861.7	1076.9	9089.9	7818.4	6889.6	17786	16004	15697
Tormentic acid	6	C30H48O5	Terpenoids	2255.3	2356.2	1929.1	8481	7375.8	6793.5	15680	15382	12290
