# Supplementary material for: Deciphering aroma formation during flowering in nectar tree (Tilia amurensis): insights from integrated metabolome and transcriptome analysis
Source: For Res (Fayettev). 2023 Oct 8;3:24. doi: 10.48130/FR-2023-0024 (PMC11524258; doi:10.48130/FR-2023-0024)
Supplement: Supplementary file 1 — Supplementary data to this article can be found online. [file FR-2023-0024-S1.zip › 10.48130_FR-2023-0024-Suppl-TableS12.xlsx]

## Sheet: Sheet12
Table S12 The differentially expressed genes involved in the phenylpropanoid biosynthesis pathway
Name	ID	Rename	TS1-1_fpkm	TS1-2_fpkm	TS1-3_fpkm	TS2-1_fpkm	TS2-2_fpkm	TS2-3_fpkm	TS3-1_fpkm	TS3-2_fpkm	TS3-3_fpkm
PAL	Cluster-20864.213095	PAL1	771.43	568.48	823.2	114.16	102.32	113.06	196.1	206.06	188.59
	Cluster-20864.201200	PAL2	660.78	509.01	730.02	128.76	106.06	126.46	226.71	220.64	224.11
	Cluster-20864.209409	PAL3	557.93	464.54	623.25	102.77	90.29	105.17	201.92	187.66	178.59
	Cluster-20864.197189	PAL4	1041.23	704.5	967.84	112.54	92.54	120.53	204.39	206.42	192.79
	Cluster-20864.284296	PAL5	12.75	18.58	6.92	0.43	0.48	0.31	1.74	2.39	2.34
	Cluster-20864.175616	PAL6	1266.8	985.2	1394.74	106.56	95.15	115.63	201.89	160.23	189.4
	Cluster-20864.201199	PAL7	586.24	526.32	635.3	119.65	57.41	139.33	152.15	235.1	192.45
	Cluster-20864.155907	PAL8	1357.31	949.61	1064.73	70.49	184.89	169.44	223.11	312.07	241.8
	Cluster-20864.343628	PAL9	53.8	77.12	11.81	3.44	4.39	2.18	8	8.51	8.08
4CL	Cluster-20864.210350	4CL1	15.76	12.9	7.87	53.89	62.6	48.26	156.03	151.56	156.37
	Cluster-20864.213006	4CL2	7.45	6.25	4.5	25.21	28.12	19.75	72.35	71.73	67.23
	Cluster-20864.197678	4CL3	11.32	6.13	5.82	41.16	40.91	28.65	113.47	113.09	113.56
	Cluster-20864.199523	4CL4	6.57	5.72	6.39	32.76	34.02	24.7	97.69	98.25	92.2
	Cluster-20864.224268	4CL5	9.99	5.3	6.71	39.3	50.07	31.76	122.96	116.16	118.49
	Cluster-20864.171249	4CL6	16.27	6.73	12.05	60.73	78.26	55.75	205.19	198.99	214.82
	Cluster-20864.226986	4CL7	12.55	8.06	3.65	19.28	22.2	14.69	56.49	58.44	64.41
	Cluster-20864.188760	4CL8	6.12	3.67	2.12	17.04	20.49	12.65	42.19	48.1	50.41
	Cluster-20864.188762	4CL9	0.31	1.66	0.22	3.5	3.7	2.8	9.38	10.15	11.69
	Cluster-20864.209736	4CL10	2.08	2.62	2.41	16.46	17.89	9.63	36.55	37.9	37.65
	Cluster-20864.224260	4CL11	2.92	2.57	3.56	8.71	10.92	6.44	23.48	25.55	24.83
	Cluster-20864.214298	4CL12	7.63	4.9	7.37	12.2	19.23	18.79	68.13	69.86	60.66
	Cluster-20864.204272	4CL13	10.11	9.97	5.03	36.19	44.23	29.32	93.26	102.92	115.73
	Cluster-20864.191894	4CL14	2.56	6.32	4.1	9.28	6.51	12.54	38.71	38.37	38.93
	Cluster-20864.205334	4CL15	3.81	2.84	2.13	24.95	19.13	15.61	60.83	52.3	62.81
	Cluster-20864.191893	4CL16	6.83	5.18	6.63	14.54	15.97	11.53	42.24	38.04	33.43
	Cluster-20864.198128	4CL17	10.11	10.04	5.68	38.41	39.18	36.77	92.82	86.05	73.49
	Cluster-20864.165692	4CL18	19.17	15.94	5	47.89	59.21	46.01	147.67	176.48	155.86
	Cluster-20864.148160	4CL19	123.74	100.2	139.14	13.22	10.58	17.89	2.44	2.15	2.5
	Cluster-20864.180122	4CL20	13.1	6.42	7.51	27.74	26.79	17.78	46.47	53.32	53.49
	Cluster-20864.104333	4CL21	5.28	1.45	1.6	8.88	10.84	4.06	15.73	18	18.24
CCR	Cluster-20864.203312	CCR1	6.98	3.95	4.34	41.1	41.53	38.99	123.56	126.57	136.74
	Cluster-20864.215451	CCR2	23.54	14.63	15.08	94.15	103.05	93.06	259.43	254.92	264.65
	Cluster-20864.210311	CCR3	6.64	5.01	3.36	60.3	68.97	60.03	192	198.84	204.95
	Cluster-20864.92625	CCR4	36.43	26.18	77.21	10.6	11.36	11.49	1	1.14	1.19
	Cluster-20864.233536	CCR5	0.14	0.12	0.24	14.3	19.49	9.67	1.86	1.62	1.49
	Cluster-20864.186534	CCR6	6.69	4.93	3.49	9.66	13.09	12.04	33.44	27.92	20.45
	Cluster-20864.298559	CCR7	7.57	7.93	9.42	2.23	2.18	2.58	0.93	0.38	0.68
	Cluster-20864.92624	CCR8	29.42	28.33	36.15	2.4	2.54	3.18	4.96	6.35	6.76
CYP73a	Cluster-20864.147102	CYP73a1	337.61	280.76	363.35	115.89	57.72	94.79	54.77	63.83	53.73
	Cluster-20864.203143	CYP73a2	782.03	462.27	792.23	206.02	243.11	185.17	417.59	425.61	352.56
CAD	Cluster-20864.198052	CAD1	1.59	1.14	0.35	5.36	6	6.34	84.26	93.92	84.56
	Cluster-20864.291412	CAD2	1.44	0.39	0.14	2.85	3.7	3.06	45.64	41.97	38.95
	Cluster-20864.112764	CAD3	0.9	1.16	1.8	57.32	64.52	49.38	13.88	14.96	15.01
	Cluster-20864.193779	CAD4	0.24	0	0.1	4.39	7.45	1.98	35.39	32.98	38.59
	Cluster-20864.195689	CAD5	0.62	0.31	0.34	4.09	3.19	1.29	18.77	17.08	20.66
	Cluster-20864.237518	CAD6	25.68	24.62	27.51	2.2	2.26	1.6	8.68	8.87	7.79
	Cluster-20864.271610	CAD7	1.34	2.13	2.27	14.53	16.02	12.98	3.49	3.76	3.53
	Cluster-20864.159224	CAD8	8.19	6.56	7.57	1.99	0.29	0.82	13.25	7.09	12.57
	Cluster-20864.253472	CAD9	0.13	0.1	0	16.8	21.22	11.97	1.97	4.74	4.94
	Cluster-20864.122056	CAD10	23.16	24.43	24.54	7.71	6.69	5.05	1.45	1.89	1.7
	Cluster-20864.220953	CAD11	0.71	1.18	0.54	17.62	16.79	13.59	3.67	6.59	6.78
	Cluster-20864.76579	CAD12	0.27	0.1	0.17	5.51	6.2	4.12	0.94	1.58	1.99
	Cluster-20864.197278	CAD13	50.24	49.59	69.29	2.58	0.75	0.78	13.1	18.56	13.08
	Cluster-20864.220955	CAD14	21.91	20.8	24.01	0.65	0.73	0.72	3.66	5.27	4.48
	Cluster-20864.124797	CAD15	0.04	0.07	0.07	2.16	4.19	0.81	6.29	5.35	6.11
	Cluster-20864.231092	CAD16	1.98	1.26	0.73	12.44	15.96	4.97	20.12	20.02	18.85
	Cluster-20864.51117	CAD17	0.48	0.16	0.33	2.37	0.32	4.02	6.1	4.77	6.47
COMT	Cluster-20864.199356	COMT1	0	0	0.37	21.09	15.36	18.93	63.14	54.48	67.98
	Cluster-20864.216956	COMT2	12.06	6.88	3.56	41.31	46.66	39.28	86.03	98.07	93.91
	Cluster-20864.195822	COMT3	0.24	0.27	0.16	4.64	3.94	4.11	10.9	12.19	12.97
	Cluster-3310.0	COMT4	5.28	7.49	6.43	2.07	2.05	1.64	0.53	0.46	1.01
CCOMAT	Cluster-20864.211339	CCOMAT1	82.16	66.28	89.65	230	227.12	216.29	678.06	652.91	663.46
	Cluster-20864.217522	CCOMAT2	101.97	85.66	137.29	262.27	266.03	274.99	770.19	790.93	759.62
	Cluster-20864.209077	CCOMAT3	58.29	67.33	85.32	210.09	242.49	204.31	713.93	704.2	687.02
	Cluster-20864.200596	CCOMAT4	120.9	121.95	185	349.55	397.16	368	1202.7	1063.05	1044.17
	Cluster-20864.206198	CCOMAT5	407.82	288.54	423.73	827.87	950.13	972.91	2441.97	2288.24	2287.52
	Cluster-20864.208218	CCOMAT6	17.74	16.9	6.26	44.33	45.9	36.33	139.38	140.12	126.19
	Cluster-20864.208369	CCOMAT7	0.14	0.41	0.42	6.23	6.78	4.16	37.47	36.83	34.76
	Cluster-20864.187119	CCOMAT8	35.51	36.14	9.15	95.88	112.63	91.04	396.25	358.57	406.92
	Cluster-20864.200601	CCOMAT9	21.16	15.38	18.32	40.76	39.15	39.41	102.93	104.63	95.62
	Cluster-20864.209080	CCOMAT10	316.12	233.46	255.9	717.17	605.62	546.73	1687.05	1715.39	1810.1
	Cluster-20864.218079	CCOMAT11	0.64	0.71	0.57	9.65	10.5	7.71	30.42	33.55	40.03
	Cluster-20864.199132	CCOMAT12	0	0.33	0.12	2.76	4.23	2.76	10.44	10.55	13.11
	Cluster-20864.192049	CCOMAT13	1.9	1.83	1.74	6.64	8.33	5.54	22.9	19.71	24.81
