# Supplementary material for: Deciphering aroma formation during flowering in nectar tree (Tilia amurensis): insights from integrated metabolome and transcriptome analysis
Source: For Res (Fayettev). 2023 Oct 8;3:24. doi: 10.48130/FR-2023-0024 (PMC11524258; doi:10.48130/FR-2023-0024)
Supplement: Supplementary file 1 — Supplementary data to this article can be found online. [file FR-2023-0024-S1.zip › 10.48130_FR-2023-0024-Suppl-TableS13.xlsx]

## Sheet: Sheet13
Table S13 The differentially expressed metabolites involved in the phenylpropanoid biosynthesis pathway
Compounds	Molecular Weight (Da)	Formula	MS1-1	MS1-2	MS1-3	MS2-1	MS2-2	MS2-3	MS3-1	MS3-2	MS3-3
Phenylalanine	165.07	C9H11NO2	7668800	8397600	7870300	16064000	14013000	14898000	16019000	16718000	17145000
Cinnamic acid	148.052	C9H8O2	31135	29149	25661	9624.6	9864.5	12116	11543	7755.5	10923
Caffeic acid	180.042	C9H8O4	556790	585100	373910	828960	892260	824320	387460	483920	606430
Ferulic acid	194.058	C10H10O4	94857	100210	119330	183150	268960	200380	131550	171440	162760
Sinapic acid	224.068	C11H12O5	41890	84836	77518	57454	60318	29140	25675	17115	26583
Caffeyl-aldehyde	164.047	C9H8O3	427800	551210	377740	76863	139190	143250	105420	179290	124270
Coniferyl-aldehyde	178.063	C10H10O3	35068	54811	27653	71587	41473	63290	36509	34956	46788
Sinapinaldehyde	208.074	C11H12O4	552630	533460	434710	363320	321160	301540	333140	343510	363710
Coniferyl-alcohol	180.079	C10H12O3	198830	240990	147730	534520	311920	562580	211830	238900	280360
Sinapyl alcohol	210.089	C11H14O4	373670	427560	420510	83027	96520	32852	37937	28068	31929
