# Supplementary material for: Deciphering aroma formation during flowering in nectar tree (Tilia amurensis): insights from integrated metabolome and transcriptome analysis
Source: For Res (Fayettev). 2023 Oct 8;3:24. doi: 10.48130/FR-2023-0024 (PMC11524258; doi:10.48130/FR-2023-0024)
Supplement: Supplementary file 1 — Supplementary data to this article can be found online. [file FR-2023-0024-S1.zip › 10.48130_FR-2023-0024-Suppl-TableS14.xlsx]

## Sheet: Sheet14
Table S14 The correlation analysis of structural genes and differentially expressed metabolites involved in the phenylpropanoid biosynthesis pathway
Name	Phenylalanine	Cinnamic acid	Caffeic acid	Ferulic acid	Sinapic acid	Caffeyl-aldehyde	Coniferyl-aldehyde	Sinapaldehyde	Coniferyl-alcohol	sinapyl alcohol
PAL1	-0.924289	0.93012	-0.569373	-0.765054	0.520616	0.864184	-0.506072	0.852538	-0.642764	0.932599
PAL2	-0.901658	0.916739	-0.616586	-0.789912	0.497571	0.851973	-0.52683	0.84033	-0.669603	0.918017
PAL3	-0.91121	0.926439	-0.620171	-0.798206	0.519793	0.873182	-0.51732	0.849831	-0.67497	0.930264
PAL4	-0.932461	0.948374	-0.530076	-0.768794	0.498401	0.8723	-0.477617	0.881685	-0.616528	0.93112
PAL5	-0.823631	0.904171	-0.342544	-0.741903	0.562122	0.9634	-0.157858	0.943108	-0.490728	0.868214
PAL6	-0.948862	0.948259	-0.51744	-0.745808	0.580871	0.881805	-0.45316	0.860364	-0.602638	0.956141
PAL7	-0.904205	0.930141	-0.581218	-0.806704	0.51245	0.904937	-0.440573	0.872868	-0.614086	0.931158
PAL8	-0.936657	0.960345	-0.485433	-0.74866	0.470742	0.90774	-0.473315	0.91344	-0.622527	0.925408
PAL9	-0.730277	0.830765	-0.217015	-0.668776	0.482362	0.89607	-0.0466123	0.908622	-0.39073	0.764481
4CL1	0.824954	-0.72573	-0.216664	0.219791	-0.782003	-0.663738	-0.15671	-0.597707	-0.0754542	-0.780045
4CL2	0.812657	-0.719284	-0.24614	0.203652	-0.773742	-0.650763	-0.181111	-0.587048	-0.0998455	-0.765849
4CL3	0.81398	-0.712879	-0.245087	0.19049	-0.775576	-0.653303	-0.171101	-0.574572	-0.0956696	-0.762121
4CL4	0.80824	-0.714111	-0.265869	0.188126	-0.769688	-0.645412	-0.18683	-0.58419	-0.106486	-0.757354
4CL5	0.815218	-0.724132	-0.231361	0.224807	-0.769381	-0.666388	-0.189182	-0.600434	-0.101946	-0.771665
4CL6	0.806684	-0.707814	-0.242205	0.205757	-0.77686	-0.651309	-0.192632	-0.586009	-0.108364	-0.761165
4CL7	0.765754	-0.644898	-0.262312	0.138272	-0.773361	-0.583919	-0.200838	-0.491187	-0.151979	-0.711416
4CL8	0.820953	-0.723647	-0.181995	0.244208	-0.772202	-0.649877	-0.159324	-0.571572	-0.0821887	-0.769058
4CL9	0.812774	-0.698824	-0.197942	0.198232	-0.729358	-0.612129	-0.105554	-0.550242	-0.0720571	-0.744715
4CL10	0.851356	-0.771715	-0.165299	0.285218	-0.73738	-0.699915	-0.131211	-0.627573	-0.0497661	-0.796133
4CL11	0.797907	-0.713043	-0.253016	0.218396	-0.748695	-0.635041	-0.220221	-0.57797	-0.137318	-0.744005
4CL12	0.731161	-0.633107	-0.368028	0.105307	-0.790101	-0.558318	-0.288257	-0.528926	-0.197375	-0.693141
4CL13	0.821652	-0.719692	-0.178329	0.240842	-0.758955	-0.646171	-0.142466	-0.574095	-0.0754041	-0.766298
4CL14	0.739526	-0.611178	-0.367302	0.0410232	-0.765957	-0.536336	-0.185116	-0.499374	-0.143028	-0.679794
4CL15	0.832884	-0.718439	-0.21392	0.183424	-0.7554	-0.683439	-0.0984543	-0.584133	-0.0422718	-0.774009
4CL16	0.772118	-0.684959	-0.319568	0.153595	-0.758939	-0.630269	-0.240774	-0.571088	-0.153439	-0.730458
4CL17	0.86061	-0.780563	-0.168809	0.272599	-0.795402	-0.718508	-0.0964005	-0.668367	0.0142426	-0.831269
4CL18	0.79597	-0.699442	-0.242156	0.197394	-0.792696	-0.606051	-0.191619	-0.554599	-0.109326	-0.749237
4CL19	-0.97427	0.952152	-0.397231	-0.677026	0.651149	0.885845	-0.352971	0.847965	-0.493034	0.970919
4CL20	0.852483	-0.76428	-0.131143	0.285168	-0.7807	-0.706118	-0.119292	-0.598589	-0.0241796	-0.801748
4CL21	0.810583	-0.734198	-0.10706	0.312532	-0.745577	-0.681313	-0.179767	-0.554214	-0.0868602	-0.766847
CCR1	0.824494	-0.71811	-0.224875	0.201009	-0.789905	-0.657578	-0.144368	-0.591047	-0.0637724	-0.774595
CCR2	0.843036	-0.745932	-0.196764	0.23954	-0.798448	-0.688517	-0.134736	-0.625738	-0.0389292	-0.801922
CCR3	0.829644	-0.730784	-0.215334	0.223081	-0.789386	-0.663017	-0.149684	-0.606106	-0.0623519	-0.783323
CCR4	-0.839142	0.738121	-0.371258	-0.457359	0.660823	0.652527	-0.396768	0.557565	-0.415498	0.834163
CCR5	0.374564	-0.538119	0.871141	0.88246	0.100724	-0.553392	0.488988	-0.550947	0.660051	-0.438535
CCR6	0.748373	-0.671528	-0.288324	0.17162	-0.786924	-0.618493	-0.227636	-0.587878	-0.111704	-0.7408
CCR7	-0.978748	0.938517	-0.296349	-0.610004	0.756297	0.887664	-0.240706	0.816699	-0.402256	0.978616
CCR8	-0.936993	0.939244	-0.541417	-0.753432	0.607605	0.908909	-0.445764	0.857756	-0.623202	0.961991
CYP73a1	-0.958301	0.94457	-0.382703	-0.699083	0.64893	0.872931	-0.289809	0.858403	-0.440443	0.964004
CYP73a2	-0.770107	0.785031	-0.734023	-0.750858	0.272425	0.70217	-0.726178	0.728936	-0.787059	0.77118
CAD1	0.674259	-0.554212	-0.436103	-0.000510822	-0.750985	-0.471358	-0.304144	-0.424321	-0.261748	-0.613519
CAD2	0.668781	-0.547636	-0.452618	-0.0142962	-0.746982	-0.48528	-0.31312	-0.431216	-0.271228	-0.614795
CAD3	0.524948	-0.659547	0.878886	0.899092	-0.0640006	-0.676132	0.586644	-0.675233	0.787957	-0.589328
CAD4	0.714258	-0.596078	-0.360104	0.073647	-0.723872	-0.537325	-0.270884	-0.466964	-0.235214	-0.652015
CAD5	0.725873	-0.597749	-0.356938	0.0502708	-0.723261	-0.549861	-0.228776	-0.458599	-0.204885	-0.655611
CAD6	-0.894022	0.928066	-0.643938	-0.827976	0.51737	0.910938	-0.512589	0.883964	-0.717844	0.929356
CAD7	0.436129	-0.58266	0.892267	0.870593	0.0292129	-0.599769	0.608562	-0.617658	0.798029	-0.502858
CAD8	0.0138324	0.169716	-0.81026	-0.640638	-0.312635	0.116256	-0.522213	0.232885	-0.669178	0.0651183
CAD9	0.49516	-0.640133	0.886462	0.923254	-0.0129288	-0.636358	0.523258	-0.624135	0.705539	-0.547569
CAD10	-0.979497	0.950748	-0.257849	-0.61735	0.771313	0.916901	-0.206034	0.879091	-0.40601	0.990958
CAD11	0.611268	-0.720621	0.875994	0.887507	-0.128919	-0.719134	0.639163	-0.688965	0.81975	-0.65009
CAD12	0.538108	-0.667221	0.890589	0.910573	-0.060607	-0.678651	0.571005	-0.65092	0.757099	-0.588558
CAD13	-0.879183	0.8846	-0.655882	-0.782922	0.545961	0.87132	-0.528697	0.814395	-0.699097	0.919782
CAD14	-0.927227	0.9462	-0.569415	-0.788318	0.567151	0.926483	-0.463018	0.890101	-0.657658	0.955358
CAD15	0.812065	-0.76137	-0.101674	0.375744	-0.651019	-0.704224	-0.187846	-0.635201	-0.103266	-0.771617
CAD16	0.874263	-0.844485	0.0299137	0.477034	-0.650899	-0.780793	-0.069877	-0.689918	0.0366127	-0.835225
CAD17	0.811216	-0.665043	-0.187413	0.101471	-0.838269	-0.670105	0.0604606	-0.605165	0.15434	-0.782712
COMT1	0.830236	-0.711181	-0.223421	0.173234	-0.776447	-0.675161	-0.0943648	-0.595163	-0.0285209	-0.77666
COMT2	0.884001	-0.802798	-0.0902805	0.337388	-0.811231	-0.72906	-0.0796303	-0.666254	0.0376948	-0.849606
COMT3	0.860482	-0.758341	-0.164548	0.246662	-0.791214	-0.690357	-0.0797034	-0.62313	0.00607027	-0.807163
COMT4	-0.951006	0.927609	-0.224929	-0.59224	0.831517	0.93063	-0.131875	0.854935	-0.379053	0.981303
CCOMAT1	0.797613	-0.693093	-0.288865	0.156017	-0.782355	-0.636734	-0.189841	-0.575718	-0.109687	-0.748317
CCOMAT2	0.791546	-0.693135	-0.303618	0.156643	-0.788479	-0.627527	-0.207993	-0.581473	-0.116171	-0.743799
CCOMAT3	0.786091	-0.688307	-0.301082	0.160474	-0.76727	-0.619258	-0.214273	-0.572607	-0.135668	-0.73615
CCOMAT4	0.778232	-0.682175	-0.322266	0.146491	-0.766435	-0.628966	-0.223401	-0.585304	-0.137463	-0.735089
CCOMAT5	0.804783	-0.708062	-0.272154	0.186769	-0.804765	-0.657305	-0.196958	-0.609663	-0.0919802	-0.769903
CCOMAT6	0.783673	-0.67833	-0.288545	0.144118	-0.77892	-0.603774	-0.193625	-0.540127	-0.12833	-0.734489
CCOMAT7	0.732687	-0.623022	-0.374587	0.0745111	-0.749662	-0.552562	-0.259724	-0.496399	-0.206644	-0.674861
CCOMAT8	0.765514	-0.643825	-0.296708	0.116432	-0.764076	-0.587889	-0.195485	-0.516634	-0.148621	-0.712695
CCOMAT9	0.801196	-0.701938	-0.285788	0.162471	-0.805987	-0.639904	-0.192635	-0.580673	-0.0975167	-0.758363
CCOMAT10	0.800281	-0.686315	-0.271352	0.145163	-0.778386	-0.631546	-0.165378	-0.545729	-0.100961	-0.741488
CCOMAT11	0.80188	-0.690574	-0.222366	0.190712	-0.755165	-0.623737	-0.152887	-0.551348	-0.0936661	-0.740422
CCOMAT12	0.805518	-0.70151	-0.202162	0.225476	-0.746327	-0.636154	-0.16106	-0.576355	-0.0958988	-0.751967
CCOMAT13	0.784002	-0.671868	-0.256898	0.1676	-0.740472	-0.627704	-0.184808	-0.551536	-0.130753	-0.730134
