# Supplementary material for: Deciphering aroma formation during flowering in nectar tree (Tilia amurensis): insights from integrated metabolome and transcriptome analysis
Source: For Res (Fayettev). 2023 Oct 8;3:24. doi: 10.48130/FR-2023-0024 (PMC11524258; doi:10.48130/FR-2023-0024)
Supplement: Supplementary file 1 — Supplementary data to this article can be found online. [file FR-2023-0024-S1.zip › 10.48130_FR-2023-0024-Suppl-TableS15.xlsx]

## Sheet: Sheet15
Table S15 The differentially expressed genes of the top 5 transcription factor families
ID	Rename	TS1-1_fpkm	TS1-2_fpkm	TS1-3_fpkm	TS2-1_fpkm	TS2-2_fpkm	TS2-3_fpkm	TS3-1_fpkm	TS3-2_fpkm	TS3-3_fpkm
Cluster-20864.123189	WRKY-1	119.31	119.07	117.94	9.39	15.7	6.37	30.3	22.64	27.97
Cluster-20864.298556	WRKY-2	62.8	79.67	54.22	3.63	2.96	2.66	22.66	23.74	23.18
Cluster-20864.90048	WRKY-3	4.96	6.37	5.55	1.75	2.27	2.61	1.1	0.73	0.76
Cluster-20864.152152	WRKY-4	66.21	76.23	38.46	3.24	2.77	3.43	16.55	16.38	19.37
Cluster-20864.214818	WRKY-5	10.01	7.49	7.96	14.96	15.8	14.26	49.32	45.02	46.76
Cluster-20864.228631	WRKY-6	332.47	333.93	258.08	68.53	76.36	56.47	118.23	93.77	101.76
Cluster-20864.29986	WRKY-7	0.38	0.42	0.27	0.83	0.81	0.73	1.71	1.73	1.31
Cluster-20864.231704	WRKY-8	113.06	193.32	124.03	7.71	8.2	9.06	39.82	37.78	41.86
Cluster-20864.167064	WRKY-9	210.71	156.73	99.2	18.19	18.58	11.19	49.46	41.43	50.18
Cluster-20864.242861	WRKY-10	1.48	0.97	1.21	18.02	16.66	16.96	65.73	64.71	63.79
Cluster-20864.242865	WRKY-11	2.14	2.59	3.65	11.31	8.26	8.13	20.81	20.57	18.68
Cluster-20864.236541	WRKY-12	37.66	52.5	21.5	1.64	2.24	1.66	8.66	10.57	8.73
Cluster-20864.182746	WRKY-13	0	0	0	0.9	0.81	0.97	2.55	3.33	3.11
Cluster-20864.61636	WRKY-14	2.07	1.81	2.96	6.22	4.67	3.34	9.11	9.44	9.9
Cluster-20864.213441	WRKY-15	116.35	172.58	190.06	22.39	19.7	19.44	53.37	55.81	56.38
Cluster-20864.127769	WRKY-16	0	0	0	1.09	1.33	0.58	2.67	2.8	2.25
Cluster-20864.196753	WRKY-17	16.63	18.03	8.41	0.69	1.42	1.41	3.26	5.86	5.81
Cluster-20864.244921	WRKY-18	7.7	19.32	15.18	0.89	0.95	1.25	4.33	3.21	4.15
Cluster-20864.192881	WRKY-19	146.88	208.62	197.61	36.62	46.45	34.82	260.28	241.57	275.18
Cluster-20864.167469	WRKY-20	23.31	46.41	43.92	5.95	6.06	7.58	12.76	12.36	13.97
Cluster-20864.258617	WRKY-21	158.41	128.7	102.45	3.04	4.88	3.63	20.19	23.54	22.31
Cluster-20864.216405	WRKY-22	202.34	186.11	108.79	13.23	16.09	8.81	26.37	26.7	25.62
Cluster-20864.202193	WRKY-23	4.04	5.72	2.11	1.35	1.43	1.57	14.74	14.56	14.93
Cluster-20864.149478	WRKY-24	35.88	36.23	35.72	5.99	7.13	3.06	11.75	12.07	14.14
Cluster-20864.275147	WRKY-25	0.44	0.37	0.37	1.89	1.85	1.78	8.86	7.7	7.86
Cluster-20864.165932	WRKY-26	1.25	1.02	0.66	3.8	4.39	3.51	6.74	8.09	6.74
Cluster-20864.237283	WRKY-27	1.43	1.48	0.68	2.33	2.38	2.37	8.81	10.27	8.29
Cluster-20864.223000	WRKY-28	199.47	194.21	123.99	23.19	18.06	11.43	35.02	36.54	36.34
Cluster-20864.218074	WRKY-29	151.35	215.05	136.34	7.53	8.01	9.37	40.01	38.52	38.32
Cluster-20864.303545	WRKY-30	42.51	41.59	23.35	4.57	3.89	2.04	5.67	8.1	8.25
Cluster-20864.119642	WRKY-31	16.24	21.76	16.65	0.98	0.57	0.98	3.97	5.07	3.35
Cluster-20864.107641	WRKY-32	568.58	583.44	391.01	54.55	61.77	50.53	174.18	157.91	160.54
Cluster-20864.216221	NAC-1	0.52	0.4	0.53	14.21	18.27	12.65	91.84	88.69	96.51
Cluster-20864.209916	NAC-2	0	0.09	0	19.96	17.57	23.11	8.84	9.07	7.37
Cluster-20864.181050	NAC-3	6.06	6.77	10.92	16.57	16.73	17.59	36.3	32.3	28.75
Cluster-20864.227392	NAC-4	4.21	2.68	2.29	7.91	10.62	5.28	53.86	52.55	53.14
Cluster-20864.246474	NAC-5	3.11	7.61	5.42	0.2	0.16	0.31	1.89	1.56	1.59
Cluster-20864.219265	NAC-6	1.29	1.22	0.34	9.16	11.46	7.74	66.36	63.68	61.5
Cluster-20864.202490	NAC-7	5.75	14.52	7.21	16.93	13.21	14.81	36.37	37.22	38.17
Cluster-20864.184197	NAC-8	0	0.04	0	5.73	6.72	4.91	26.53	23.78	19.32
Cluster-20864.181920	NAC-9	17.63	32.67	13.8	44.33	40.03	40.98	129.48	132.19	119.04
Cluster-20864.19731	NAC-10	8.92	7.6	9.47	0.28	0.7	0.64	2.3	1.75	2.25
Cluster-20864.216113	NAC-11	0.94	0.61	0.18	11.84	14.71	10.49	24.86	26.36	29.65
Cluster-20864.231352	NAC-12	1.39	0.62	0.7	10.16	6.88	7.61	21.5	19.59	17.81
Cluster-20864.231353	NAC-13	0.87	1.05	0.99	2.95	3.68	3.54	7.56	8.15	8.74
Cluster-20864.216159	NAC-14	19.7	21.21	19.23	178.62	173.68	150.65	396.11	399.74	396.75
Cluster-20864.210391	NAC-15	0.4	0.66	0.23	4.94	4.48	4.99	28.78	31.8	29.75
Cluster-20864.332731	NAC-16	1.24	1.32	1.01	0.3	0.15	0.3	2.29	1.48	2.05
Cluster-20864.332733	NAC-17	5.27	4.32	2	0.09	0.18	0	1.31	1.2	1.42
Cluster-20864.140018	NAC-18	7.7	4.7	3.95	1.6	1.94	2.7	0.14	0.22	0.13
Cluster-20864.214297	NAC-19	5.93	11.58	4.57	3.61	3.68	1.43	12.75	12.22	12.31
Cluster-20864.233825	NAC-20	0.99	2.18	3.04	20.69	23.49	22.62	53.18	39.48	45.39
Cluster-20864.240109	NAC-21	2.76	5.55	6.11	9.31	8.32	9.99	19.88	16.37	15.35
Cluster-20864.217673	NAC-22	12.02	13.76	5.09	0.3	0.05	0.56	3.04	2.47	2.25
Cluster-20864.186416	NAC-23	2.93	3.84	1.53	5.82	6.23	4.15	9.76	10.35	11.19
Cluster-20864.205686	NAC-24	0.14	0	0.06	3.11	4.61	2.16	26.69	24.78	23.4
Cluster-20864.219840	NAC-25	0.72	0	1.35	8.73	10.46	4.18	21.6	20.36	19.77
Cluster-20864.185518	NAC-26	65.07	92	31.46	4.79	1.96	2.26	24.88	17.59	15.83
Cluster-20864.204322	NAC-27	0.33	0.38	0	4.71	5.56	4.76	23.6	24	27.31
Cluster-20864.185524	NAC-28	6.05	8.06	3.9	0.34	0.52	0.48	2.33	2.02	1.95
Cluster-20864.211528	NAC-29	0.42	0.55	0.55	5.71	5.23	3.42	10.41	9.8	12.4
Cluster-20864.211509	NAC-30	0.68	0.26	0	6.71	6.3	4.3	49.89	44.35	47.31
Cluster-20864.132191	NAC-31	0.99	1.13	0.56	2.12	1.43	2.17	3.81	4	4.66
Cluster-20864.216390	NAC-32	2.79	3.07	3.08	20.84	21.65	17.67	45.59	51.54	46.13
Cluster-20864.216387	NAC-33	0	0.07	0.08	1.17	2.09	1.71	3.78	3.06	3
Cluster-20864.213606	NAC-34	0.45	0.35	0.17	3.91	4.39	2.28	11.21	6.93	9.07
Cluster-20864.215427	NAC-35	3.09	2.49	3.07	9.32	9.04	10.31	44.18	43.68	44.72
Cluster-20864.212389	NAC-36	3.54	3.85	1.56	9.38	13.22	8.32	20.1	20.77	22.38
Cluster-20864.222121	NAC-37	2.84	3.71	3.32	6.85	6.48	5.44	24.74	19.42	22.79
Cluster-20864.10840	MYB-1	15.58	11.84	11.61	4.17	2.59	5.05	0	0	0
Cluster-20864.217115	MYB-2	1.16	3.72	1.67	86.45	79.38	89.13	372.6	401.35	398.05
Cluster-20864.133438	MYB-3	0.41	0.21	0.06	1.24	1.48	1.79	3.52	3.79	2.97
Cluster-20864.133894	MYB-4	37.44	26.93	48.13	5.89	4.58	4.74	0.62	0.32	0.4
Cluster-20864.166315	MYB-5	0.27	0.23	0.23	5.39	6.53	4.35	12.84	11.48	11.67
Cluster-20864.187682	MYB-6	18.94	18.27	37.41	54.66	60.52	57.56	109.26	105.19	107.62
Cluster-20864.188532	MYB-7	37.39	29.9	44.9	3.22	3.35	4.38	0.81	0.25	0.47
Cluster-20864.307204	MYB-8	4.83	3.96	3.25	15.15	15.55	14.54	34.34	34.35	30.36
Cluster-20864.270449	MYB-9	31.71	41.89	13.99	0.59	0	0.15	6.37	6.31	5.25
Cluster-20864.277087	MYB-10	8.42	2.84	4.42	0.95	1.16	1.41	0.22	0	0
Cluster-20864.159090	MYB-11	43.26	67.75	13.55	1.54	2.1	1.98	7.81	6.65	7.15
Cluster-20864.149271	MYB-12	14.79	17.42	19.64	1.95	1.52	2.79	0.46	1.12	0.61
Cluster-20864.258773	MYB-13	5.44	4.31	6.58	2.53	1.3	2.85	0.33	0.17	0.48
Cluster-20864.147789	MYB-14	24.37	30.56	35.61	8.57	4.42	5.3	1.48	0.5	0.72
Cluster-20864.260140	MYB-15	22.21	27.18	34.35	3.15	2.55	2.8	0	0.15	0.16
Cluster-20864.70651	MYB-16	17.89	9.97	19.14	2.35	1.81	2.38	0.39	0.43	0.98
Cluster-20864.259517	MYB-17	71.35	62.24	80	23.22	15.3	26.4	8.45	9.82	8.88
Cluster-20864.311137	MYB-18	6.41	4.11	3.6	1.12	1.86	1.84	0	0	0.34
Cluster-20864.182422	MYB-19	19.29	24.85	12.25	0	0.33	0	3.22	2.58	2.78
Cluster-20864.66709	MYB-20	0.91	0.31	0.13	6.36	5.7	5.78	11.77	10.88	10.44
Cluster-20864.66714	MYB-21	0.91	0	0	3.14	1.85	4.67	11.49	12.11	10.32
Cluster-20864.272402	MYB-22	48.72	59.64	45.89	5.61	7.02	2.57	17.6	17.61	18.86
Cluster-20864.61847	MYB-23	5.06	2.52	2.95	8.07	6.81	7.44	0.39	0.4	0.86
Cluster-20864.212754	MYB-24	0	0.1	0	14.17	16.73	10	25.27	25.42	26.34
Cluster-20864.191851	MYB-25	1.78	1.49	0.19	8.04	11.26	7.53	19.99	19.88	19.77
Cluster-20864.273707	MYB-26	20.42	17.42	14.94	6.69	4.7	7.13	0.28	0	0.52
Cluster-20864.334758	C2H2-1	11.68	10.1	15.31	4.46	5.14	5.68	1.91	1.97	1.57
Cluster-20864.324940	C2H2-2	14.54	12.37	24.81	4.33	6.16	7.78	0	0.61	0.43
Cluster-20864.215740	C2H2-3	28.87	30.82	44.79	5.45	4.08	6.05	2.17	2.11	1.89
Cluster-20864.221566	C2H2-4	4.58	3.76	4.7	8.09	15.92	9.52	30.13	27.27	26.89
Cluster-20864.233918	C2H2-5	3.33	3.78	3.25	8.28	8.57	6.18	19.68	16.57	17.65
Cluster-20864.322098	C2H2-6	6.31	4.09	2.47	74.84	73.05	76.81	11.59	10.35	8.98
Cluster-20864.277489	C2H2-7	13.9	15.01	20.03	2.94	2.58	5.1	1.64	1.26	0.86
Cluster-20864.308603	C2H2-8	8.74	10.07	8.45	2.85	1.92	2.61	0	0.79	0.2
Cluster-20864.107443	C2H2-9	3.35	4.96	6.53	0.6	1.27	1.06	0	0.31	0
Cluster-20864.132889	C2H2-10	164.48	213.24	211.68	6.66	2.3	2.45	32.53	21.5	20.31
Cluster-20864.45593	C2H2-11	25.78	30.4	34.04	10.21	10.2	9.15	4.2	2.87	3.41
Cluster-20864.204069	C2H2-12	2.31	4.74	3.91	33.78	28.76	30.58	120.77	116.46	134.97
Cluster-20864.72874	C2H2-13	33.76	30.05	33.21	3.85	6.26	5.93	10.28	9.78	11.78
Cluster-20864.115801	C2H2-14	19.98	28.01	13.42	0.74	2.69	1.92	7.32	6.28	7.25
Cluster-20864.115805	C2H2-15	20.89	30.56	18.42	2.04	2.73	2.38	5.64	6.1	5.47
Cluster-20864.241844	C2H2-16	0.23	0.48	0.89	26.76	23.24	27.5	3.99	3.4	4.33
Cluster-20864.206191	C2H2-17	1.02	1.12	1.25	71.05	69.46	104.15	550.14	496.34	495.22
Cluster-20864.206192	C2H2-18	12	15.73	14.34	32.63	24.37	26.82	169.32	162.83	175.06
Cluster-20864.104945	C2H2-19	5.01	3.05	4.42	10.13	9.87	13.16	0.14	0.14	0.39
Cluster-20864.104946	C2H2-20	5.72	3.97	4.94	10.1	7.43	11.49	0.51	0.38	0.21
Cluster-20864.345356	C2H2-21	14.8	7.69	9.8	3.4	5.07	4.14	0.22	0.11	0
Cluster-20864.147718	C2H2-22	4.22	6.91	6.32	1.54	1.36	1.7	0.12	0.12	0.24
Cluster-20864.247466	C2H2-23	11.06	12.36	10.34	4.49	2.03	3.8	1.07	0.55	0.72
Cluster-20864.209121	C2H2-24	3.01	2.99	4.73	118.37	117.76	129.29	389.69	378.36	371.33
Cluster-20864.297721	C2H2-25	4.49	4.25	9.7	1.17	1.76	1.43	0.16	0.28	0.42
Cluster-20864.294696	C2H2-26	9.93	14.03	10.95	3.84	2.84	5	0.83	0.57	0.45
Cluster-20864.137074	C2H2-27	94.97	151.65	56.48	1.66	1.67	1.24	22.75	21.79	23.67
Cluster-20864.333857	C2H2-28	2.73	4.76	4.24	1.11	0.86	1.77	0.17	0.35	0.25
Cluster-20864.142443	C2H2-29	10.69	11.21	11.95	0.79	1.24	1.47	0.22	0.08	0
Cluster-20864.229593	bHLH-1	0	0	0	3.44	3.7	2.59	6.59	5.09	6.5
Cluster-20864.116885	bHLH-2	2.78	3.66	4.54	8.89	5.57	6.73	0.74	1.07	0.81
Cluster-20864.139571	bHLH-3	2.13	2.1	3.5	15.6	15.05	16.61	5.39	6.42	4.85
Cluster-20864.89536	bHLH-4	3.09	2.54	1.16	56.05	41.68	69.31	5.38	4.92	5.65
Cluster-20864.158671	bHLH-5	47.18	79	30.26	2.31	2.29	1.87	4.34	8.61	6.86
Cluster-20864.228200	bHLH-6	13.18	12.22	11.06	23.7	21.65	22.32	4.08	3.24	3.15
Cluster-20864.158722	bHLH-7	11.4	15.99	8.55	5.11	3.17	0.64	23.84	21.4	21.45
Cluster-20864.100529	bHLH-8	26.36	23.53	26.31	9.3	9.97	10.8	2.74	2.64	3.49
Cluster-20864.167641	bHLH-9	36.94	36.8	34.07	313.85	367.77	260.28	116.6	116.81	116.15
Cluster-20864.67297	bHLH-10	13.6	16.76	15.16	3.72	2.66	3.6	0.11	0	0.22
Cluster-20864.323264	bHLH-11	4.97	4.5	5.27	1.25	0.45	1.26	0	0	0
Cluster-20864.138254	bHLH-12	12.05	12.22	12.42	91.51	121.15	78.23	17.43	17.74	17.68
Cluster-20864.177434	bHLH-13	3.26	7.67	3.67	57.86	64.69	57.99	16.1	16.89	13.73
Cluster-20864.329464	bHLH-14	13.05	15.3	12.77	4.79	4.95	3.71	1.37	1.57	2.25
Cluster-20864.185468	bHLH-15	20.71	35.99	15.53	0.17	0.13	0.88	6.47	8.42	8.35
Cluster-20864.224677	bHLH-16	18.13	20.4	13.03	359.07	419.98	446.36	71.18	49.35	50.12
Cluster-20864.219214	bHLH-17	20.84	15.74	17.3	4.25	5.49	5.45	1.53	1.16	1.42
Cluster-20864.293118	bHLH-18	4.4	5.18	6.51	0.4	0.31	0.28	1.63	1.57	1.22
Cluster-20864.79768	bHLH-19	84.36	71.21	59.87	3.08	2.42	1.75	0.6	0.89	1.01
Cluster-20864.256133	bHLH-20	7.52	9.06	7.49	0	0.48	0	1.91	2.78	2.19
Cluster-20864.256134	bHLH-21	17.41	25.59	28.76	0.64	1.94	0.94	6.46	5.6	3.78
Cluster-20864.140796	bHLH-22	109.53	112.33	93.8	15.58	12.02	15.24	6.29	5.69	5.92
Cluster-20864.72878	bHLH-23	6.38	6.33	5.77	76.32	64.7	85.32	14.03	11.64	11.57
Cluster-20864.59898	bHLH-24	5.01	7.04	8.05	1.51	1.33	2.03	0.39	0.32	0.38
Cluster-20864.261330	bHLH-25	8.57	10.55	10.1	3.18	3.3	3.94	0.58	0.55	0.62
Cluster-20864.187329	bHLH-26	3.64	2.15	2.13	9.69	9.2	11.23	33.82	34.45	33.62
Cluster-20864.154425	bHLH-27	1.19	2.35	1.72	70.78	62.58	57.27	3.24	2.89	4.96
Cluster-20864.154424	bHLH-28	7.13	8.38	5.79	128.4	124.57	114.72	13.55	13.83	14.58
