# Supplementary material for: Deciphering aroma formation during flowering in nectar tree (Tilia amurensis): insights from integrated metabolome and transcriptome analysis
Source: For Res (Fayettev). 2023 Oct 8;3:24. doi: 10.48130/FR-2023-0024 (PMC11524258; doi:10.48130/FR-2023-0024)
Supplement: Supplementary file 1 — Supplementary data to this article can be found online. [file FR-2023-0024-S1.zip › 10.48130_FR-2023-0024-Suppl-TableS2.xlsx]

## Sheet: Sheet2
Table S2 The summary of sequencing data		56
Sample	Raw Reads	Clean Reads	Clean Base(G)	Error Rate(%)	Q20(%)	Q30(%)	GC Content(%)
TS1-1	45976810	43947996	6.59	0.03	96.58	91.36	43.86
TS1-2	57326460	54876542	8.23	0.03	96.5	91.18	43.41
TS1-3	57248362	55629926	8.34	0.03	96.17	90.79	43.96
TS2-1	45146522	44088650	6.61	0.03	96.18	90.82	44.2
TS2-2	57012036	55099852	8.26	0.03	96.27	91.03	44.18
TS2-3	59505190	58279182	8.74	0.03	96.1	90.65	44.33
TS3-1	62142944	60105436	9.02	0.03	96.32	91.19	44.25
TS3-2	60067352	57204848	8.58	0.03	96.28	91.11	44.28
TS3-3	64457752	61609712	9.24	0.03	96.43	91.42	44.32
