# Supplementary material for: Deciphering aroma formation during flowering in nectar tree (Tilia amurensis): insights from integrated metabolome and transcriptome analysis
Source: For Res (Fayettev). 2023 Oct 8;3:24. doi: 10.48130/FR-2023-0024 (PMC11524258; doi:10.48130/FR-2023-0024)
Supplement: Supplementary file 1 — Supplementary data to this article can be found online. [file FR-2023-0024-S1.zip › 10.48130_FR-2023-0024-Suppl-TableS3.xlsx]

## Sheet: Sheet3
Table S3 The summary of assembly data
Type	Number	Mean Length	N50	N90	Total Bases
Transcript	459519	682	863	332	313335272
Unigene	407456	733	904	371	298619887
