# Supplementary material for: Deciphering aroma formation during flowering in nectar tree (Tilia amurensis): insights from integrated metabolome and transcriptome analysis
Source: For Res (Fayettev). 2023 Oct 8;3:24. doi: 10.48130/FR-2023-0024 (PMC11524258; doi:10.48130/FR-2023-0024)
Supplement: Supplementary file 1 — Supplementary data to this article can be found online. [file FR-2023-0024-S1.zip › 10.48130_FR-2023-0024-Suppl-TableS4.xlsx]

## Sheet: Sheet4
Table S4 Length distribution of unigenes
Distribution	Transcript	Unigene	Percent
200~300	93018	55710	0.1367
300~400	76051	65706	0.1612
400~500	59388	56495	0.1386
500~600	45464	44505	0.1092
600~700	35136	34799	0.0854
700~800	27697	27565	0.0676
800~900	21899	21846	0.0536
900~1000	17122	17105	0.0419
1000~1100	14393	14384	0.0353
1100~1200	11606	11600	0.0284
1200~1300	9509	9506	0.0233
1300~1400	7714	7714	0.0189
1400~1500	6332	6332	0.01554
1500~1600	5243	5243	0.01286
1600~1700	4473	4472	0.0109
1700~1800	3810	3810	0.0093
1800~1900	3159	3159	0.0077
1900~2000	2473	2473	0.006
>=2000	15032	15032	0.0368
