# Supplementary material for: Deciphering aroma formation during flowering in nectar tree (Tilia amurensis): insights from integrated metabolome and transcriptome analysis
Source: For Res (Fayettev). 2023 Oct 8;3:24. doi: 10.48130/FR-2023-0024 (PMC11524258; doi:10.48130/FR-2023-0024)
Supplement: Supplementary file 1 — Supplementary data to this article can be found online. [file FR-2023-0024-S1.zip › 10.48130_FR-2023-0024-Suppl-TableS5.xlsx]

## Sheet: Sheet5
Table S5 The statistical analysis of mapping ratio
Sample	Clean Reads	Mapped Reads	Percentage
TS1-1	43947996	35672588	0.8117
TS1-2	54876542	45168881	0.8231
TS1-3	55629926	47869551	0.8605
TS2-1	44088650	37911830	0.8599
TS2-2	55099852	42481985	0.771
TS2-3	58279182	48068669	0.8248
TS3-1	60105436	48252644	0.8028
TS3-2	57204848	46759243	0.8174
TS3-3	61609712	51715192	0.8394
