# Supplementary material for: Deciphering aroma formation during flowering in nectar tree (Tilia amurensis): insights from integrated metabolome and transcriptome analysis
Source: For Res (Fayettev). 2023 Oct 8;3:24. doi: 10.48130/FR-2023-0024 (PMC11524258; doi:10.48130/FR-2023-0024)
Supplement: Supplementary file 1 — Supplementary data to this article can be found online. [file FR-2023-0024-S1.zip › 10.48130_FR-2023-0024-Suppl-TableS6.xlsx]

## Sheet: Sheet6
Table S6 The statistical analysis of annotation information
Database	Number of Genes	Percentage (%)
KEGG	220889	54.21
NR	305313	74.93
SwissProt	199752	49.02
Trembl	301034	73.88
KOG	165110	40.52
GO	254915	62.56
Pfam	182062	44.68
Annotated in at least one Database	307094	75.37
Total Unigenes	407456	100
