# Supplementary material for: Deciphering aroma formation during flowering in nectar tree (Tilia amurensis): insights from integrated metabolome and transcriptome analysis
Source: For Res (Fayettev). 2023 Oct 8;3:24. doi: 10.48130/FR-2023-0024 (PMC11524258; doi:10.48130/FR-2023-0024)
Supplement: Supplementary file 1 — Supplementary data to this article can be found online. [file FR-2023-0024-S1.zip › 10.48130_FR-2023-0024-Suppl-TableS7.xlsx]

## Sheet: Sheet7
Table S7 The differentially expressed metabolites involved in the three samples
Compounds	Formula	Class	MS1-1	MS1-2	MS1-3	MS2-1	MS2-2	MS2-3	MS3-1	MS3-2	MS3-3
γ-Glutamyltyrosine	C14H18N2O6	Amino acids and derivatives	17822	19003	17739	397990	329530	465490	143980	194200	149570
γ-Glutamylphenylalanine	C14H18N2O5	Amino acids and derivatives	9227.5	13447	13788	127010	91715	95064	150890	656360	177770
γ-Glutamyl-L-valine	C10H18N2O5	Amino acids and derivatives	19141	27212	17153	63441	56521	64896	62870	64597	62181
γ-Aminobutyric acid	C4H9NO2	Organic acids	1409800	1153600	1111100	315610	641770	462200	618300	624130	582750
β-Oxoacteoside	C29H34O16	Phenolic acids	36192	47324	44273	9	9	9	9	9	9
β-Nicotinamide mononucleotide	C11H15N2O8P	Nucleotides and derivatives	34163	38075	28162	102840	55949	80406	44842	49734	48029
β-Hydroxyisovaleric acid	C5H10O3	Organic acids	82991	74173	52326	211230	178460	229770	302580	302390	325830
α-Ketoglutaric acid	C5H6O5	Organic acids	784100	740180	440890	5237600	5710600	4825300	7346700	7210500	7013900
Zarzissine	C5H5N5	Alkaloids	5558000	5457800	3877400	4946700	10800000	5002900	2454200	2685900	3272300
Yuanhuanin	C22H22O11	Flavonoids	61676000	53238000	49141000	1517700	17535000	1545600	2299200	3490900	3364900
Xanthine	C5H4N4O2	Nucleotides and derivatives	248950	267680	281310	190900	200800	116260	556330	532570	471400
Wogonin (5,7-Dihydroxy-8-methoxyflavone)	C16H12O5	Flavonoids	25758	41791	22393	148960	161280	84969	362360	312870	131930
Wedelolactone	C16H10O7	Lignans and Coumarins	317330	196850	230820	9	100070	9	9	9	9
vitexin-2''-O-glucoside	C27H30O15	Flavonoids	1774100	1587300	1422700	1088500	1826400	996680	722230	761960	590680
Vanillylamine	C8H11NO2	Alkaloids	15984	17820	13010	12831	12073	14831	31897	32373	27789
Vanillin acetate	C10H10O4	Phenolic acids	36916	34660	32230	40966	33659	31003	413520	456960	363010
Vanillic Acid-4-O-Glucuronide	C15H18O9	Phenolic acids	1457700	1601800	1516600	10048000	5365800	11436000	5862600	6018600	5833100
Vanillic acid-4-O-glucoside	C14H18O9	Phenolic acids	39391	73582	60064	916860	499980	942750	727980	653160	773280
Vanillic acid	C8H8O4	Phenolic acids	10971	11067	8997.5	61622	40824	52328	11613	19813	20301
Ursolic acid	C30H48O3	Terpenoids	348000	98273	58563	920430	881300	685100	1352900	1584600	1586300
Urs-12(13)-en-3-one-28-oic acid	C30H46O3	Terpenoids	9	9	9	40749	33395	26621	76365	93022	65215
Uridine-5′-diphosphoglucuronic acid	C15H22N2O18P2	Nucleotides and derivatives	107770	132980	123580	72326	64975	79559	29211	39749	36160
Uridine 5'-monophosphate	C9H13N2O9P	Nucleotides and derivatives	49828	27865	17512	119610	116040	92803	56585	47138	62104
Uridine 5'-diphosphate	C9H14N2O12P2	Nucleotides and derivatives	59252	83940	72432	38547	33406	34233	28043	61963	79379
Uridine	C9H12N2O6	Nucleotides and derivatives	304300	404890	281970	355420	481260	307370	153980	150430	187060
Umckalin (7-hydroxy-5,6-dimethoxycoumarin)	C11H10O5	Lignans and Coumarins	63264	57382	50620	185340	107150	242140	110050	128310	106860
Trigonelline	C7H7NO2	Alkaloids	16259000	18401000	16891000	48538000	40120000	49950000	37478000	31852000	30670000
Triethyl citrate	C12H20O7	Organic acids	6187.4	5321.3	8487.8	20384	5242.6	9199.1	13856	15790	12909
Tricetin (5,7,3',4',5'-Pentahydroxyflavone)	C15H10O7	Flavonoids	560970	358350	448220	9	9	9	9	9	9
Trans-5-O-(p-Coumaroyl)shikimate	C16H16O7	Phenolic acids	508300	419520	300570	1581300	974150	1776500	1147800	978290	1221300
Trans-4-Hydroxy-L-proline	C5H9NO3	Amino acids and derivatives	11339000	8626100	9906400	39001000	35458000	44594000	15561000	16212000	15545000
Caffeic acid	C9H8O4	Phenolic acids	556790	585100	373910	828960	892260	824320	387460	483920	606430
Trachelogenin	C21H24O7	Lignans and Coumarins	16246	15100	13435	21670	18325	15170	142000	143820	125840
Tormentic acid	C30H48O5	Terpenoids	2255.3	2356.2	1929.1	8481	7375.8	6793.5	15680	15382	12290
Thiamine (Vitamin B1)	C12H17N4OS+	Others	145580	151470	176510	31763	94248	37272	47421	30434	20082
Theophylline	C7H8N4O2	Alkaloids	568910	452800	557480	3006000	6967500	2602800	19879000	20298000	22433000
Theobromine	C7H8N4O2	Alkaloids	6150100	5400400	6938600	36782000	26233000	41014000	12793000	13465000	13522000
Tetahydroxyflavone-7-O-glucuronide	C21H18O12	Flavonoids	345460	365270	307510	209400	188460	151650	160280	104220	144960
Terephthalic acid	C8H6O4	Phenolic acids	747030	807560	741330	1515200	1266100	1824100	2261100	2335200	2300700
Tectorigenin	C16H12O6	Flavonoids	490310	355210	341230	9409.5	27397	11910	19700	12726	16640
Tartronate semialdehyde	C3H4O4	Organic acids	561960	606530	623610	2299700	1914400	2217100	1577500	1433600	1136600
Tamarixetin-3-O-glucoside (Tamarixin)*	C22H22O12	Flavonoids	23429000	7939400	12192000	42260000	43683000	41978000	18837000	24986000	18056000
Tamarixetin-3-O-(6''-malonyl)glucoside	C25H24O15	Flavonoids	2146300	2087300	2143000	319600	1791500	275260	207950	168790	197930
Tamarixetin (3,3',5,7-Tetrahydroxy-4'-methoxyflavone)	C16H12O7	Flavonoids	9966.1	7497.5	8662.1	17566	11944	17865	4411.9	5701.2	1926.7
Syringoylcaffeoylquinic acid-D-glucose	C31H36O18	Phenolic acids	505170	436240	396940	1058000	1046400	1039600	1333400	1231600	1285200
Syringetin	C17H14O8	Flavonoids	15292	14737	9879.9	27065	35245	48580	9	4310.9	2698.2
syringaresinol-4'-O-glucopyranosid	C28H36O13	Lignans and Coumarins	19903	15016	23400	76941	68270	57231	66584	77008	56622
syringaresinol	C22H26O8	Lignans and Coumarins	142410	178380	130660	24374	81996	19299	22287	23800	23855
Syringaldehyde-4-O-glucoside	C15H20O9	Phenolic acids	41199	42494	47107	104740	97304	117930	64870	68396	291180
Syringaldehyde; 4-Hydroxy-3,5-Dimethoxybenzaldehyde	C9H10O4	Phenolic acids	130000	129470	89768	28111	63492	41202	20767	56677	66115
Stilbostemin B	C15H16O2	Phenolic acids	6595.7	6382.1	6256.5	23539	17942	21538	22402	22308	22505
Specnuezhenide	C31H42O17	Phenolic acids	9	9	9	46222	9031.5	35920	9	9	9
S-Methyl-L-cysteine	C4H9NO2S	Amino acids and derivatives	207200	177790	222170	495950	413250	555360	251430	232350	229690
Sinapyl alcohol	C11H14O4	Phenolic acids	373670	427560	420510	83027	96520	32852	37937	28068	31929
Sinapoylglucuronic acid	C17H20O11	Phenolic acids	388870	304370	363580	902480	572130	988440	780280	883590	729320
Sinapoyl malate	C15H16O9	Phenolic acids	5403.2	11017	14090	200760	164760	210860	258940	176120	197730
Sinapic acid	C11H12O5	Phenolic acids	41890	84836	77518	57454	60318	29140	25675	17115	26583
Sinapaldehyde-4-O-Glucoside	C17H22O9	Phenolic acids	97798	98520	77890	170740	130700	194410	271870	364610	300730
Sesaminol	C20H18O7	Lignans and Coumarins	64898	81073	69380	156180	147390	86777	1141200	1045400	1168700
Secoisolariciresinol-9'-O-glucoside	C26H36O11	Lignans and Coumarins	43034	53642	55266	205640	147560	182140	223700	189510	197140
Sebacate	C10H18O4	Organic acids	2629.9	2097.4	2722.4	2217.1	9	9	3278.4	3468.2	5540.9
Scutellarin	C21H18O12	Flavonoids	288260	221920	261590	23935	44730	15153	10324	15741	8568
scopoletin-7-O-xylosyl(1→6)glucoside	C21H26O13	Lignans and Coumarins	24632	35766	28794	2480100	1238700	2264300	1068100	1088700	1125300
scopoletin-7-O-glucuronide	C16H16O10	Lignans and Coumarins	468080	333650	288240	1708900	1391100	1366400	2330000	1662600	1829400
Scoparone (6,7-Dimethoxycoumarin)	C11H10O4	Lignans and Coumarins	596200	670680	501100	171120	101940	225670	66105	44629	49391
Saponarin(Isovitexin-7-O-glucoside)	C27H30O15	Flavonoids	48155	61346	61078	35090	67650	38966	12558	28344	26238
Salicylic acid-2-O-glucoside	C13H16O8	Phenolic acids	26119000	24602000	25429000	6033300	6517400	7923800	5377800	5606100	5810800
S-(Methyl)glutathione	C11H19N3O6S	Amino acids and derivatives	135110	134610	160240	57060	110150	52795	33411	36129	27709
S-(5'-Adenosy)-L-homocysteine	C14H20N6O5S	Amino acids and derivatives	18737	13125	8036.5	128470	90628	214820	182990	201540	180100
Rutinose	C12H22O10	Others	45869	48103	30485	66593	82524	112690	64022	77223	61953
Ribosyladenosine	C15H21N5O8	Nucleotides and derivatives	137450	117680	126310	475470	489790	572700	518380	487680	474470
Rhoifolin	C27H30O14	Flavonoids	757910	776030	727150	329560	1939700	231460	426150	246490	212170
Rhamnocitrin (7-Methylkaempferol)	C16H12O6	Flavonoids	3235600	2266300	2197100	94566	210340	85327	202580	159350	143000
Rhamnetin	C16H12O7	Flavonoids	13715	11374	8422	61609	21195	77662	8015.1	14106	28883
Rhamnazin 3-Glucosyl-Arabinofuranoside	C28H32O16	Flavonoids	3419.1	2002.7	4936.8	427860	309350	433590	66172	81822	73589
Regaloside G	C19H26O11	Phenolic acids	41732	28894	36010	87583	93100	104270	112720	117590	107720
Raffinose*	C18H32O16	Others	169560	206240	110800	49838	81884	83675	125420	68881	96162
Quercetin-7-O-rutinoside-4'-O-glucoside	C33H40O21	Flavonoids	9	9	9	14338	15930	11921	165540	143700	165920
Quercetin-7-O-rutinoside*	C27H30O16	Flavonoids	15997000	16399000	15814000	42304000	32504000	39038000	33793000	31487000	33171000
Quercetin-7-O-glucoside*	C21H20O12	Flavonoids	9	9	9	403030	268380	406040	354980	315600	334920
Quercetin-7-O-(6''-malonyl)glucoside*	C24H22O15	Flavonoids	161890	158520	221930	95970	330760	96012	77274	73511	63081
Quercetin-3-O-xyloside (Reynoutrin)	C20H18O11	Flavonoids	5661400	3569000	5471700	6458600	24697000	5668400	4132900	3417000	3524100
Quercetin-3-O-Sulfonate	C15H10O9S	Flavonoids	9	9	9	48356	33986	45736	27975	31090	29322
Quercetin-3-O-sophoroside (Baimaside)*	C27H30O17	Flavonoids	1186000	1041600	1148800	4298600	3551200	4063300	3161700	3326700	3403100
Quercetin-3-O-rutinoside (Rutin)*	C27H30O16	Flavonoids	10129000	10763000	10631000	31485000	30283000	38629000	32055000	24466000	31827000
Quercetin-3-O-glucuronide	C21H18O13	Flavonoids	361380	453370	403430	5089200	5344100	5533900	6628800	5845900	6100000
Quercetin-3-O-glucosyl(1→3)rhamnosyl(1→6)Galactoside	C33H40O21	Flavonoids	668260	603800	574350	53319	40441	72642	35691	21171	16929
Quercetin-3-O-glucoside-7-O-rhamnoside*	C27H30O16	Flavonoids	17487000	13629000	15210000	42678000	32891000	41915000	38601000	35517000	31247000
Quercetin-3-O-arabinoside (Guaijaverin)	C20H18O11	Flavonoids	3899700	3377400	3170500	5230500	16488000	4557900	3482900	3256900	2355600
Quercetin-3-O-(6''-p-Coumaroyl)galactoside	C30H26O14	Flavonoids	819240	810600	772760	234570	249240	202850	285810	351480	313950
Quercetin-3-O-(6''-malonyl)galactoside*	C24H22O15	Flavonoids	18495000	17858000	18042000	7123300	14721000	7380600	6817800	6492300	6265300
Quercetin-3-O-(6''-acetyl)glucoside*	C23H22O13	Flavonoids	38970000	39387000	39968000	677610	618930	665280	284970	328760	506700
Quercetin-3-O-(6''-acetyl)galactoside*	C23H22O13	Flavonoids	2251200	2506100	3571100	1032900	2475200	1081300	824760	818790	1034100
Quercetin-3-O-(4''-O-glucosyl)rhamnoside*	C27H30O16	Flavonoids	13231000	13581000	15823000	43819000	32156000	39912000	33730000	33968000	30364000
Quercetin-3-O-(2''-O-Rhamnosyl)rutinoside	C33H40O20	Flavonoids	98652	73745	81566	207430	107010	262800	177440	221370	179260
Quercetin-3-O-(2''-O-glucosyl)glucuronide	C27H28O18	Flavonoids	2130500	1775700	1883000	13712000	14056000	13758000	12902000	12534000	12059000
Quercetin-3-O-(2''-O-galactosyl)glucoside*	C27H30O17	Flavonoids	7987	9007.8	14553	167210	214020	227340	231450	204010	249090
Quercetin-3-O-(2''-acetyl)glucuronide	C23H20O14	Flavonoids	51822	53808	78698	84146	377600	208730	40490	54076	47963
Quercetin-3-O-(2'',3''-digalloyl)-glucoside	C35H28O20	Flavonoids	4994.5	3654	3063.8	17194	19115	11165	14952	19698	14188
Quercetin3,7-diglucoside	C27H30O17	Flavonoids	1534400	1757200	1660100	4733100	4488900	4023800	4554900	4073500	4752200
quercetin 3-O-α-rhamnopyranosyl (1→2)-[α-rhamnopyranosyl (1→6)]-β-glucopyranoside	C33H40O20	Flavonoids	71278	60967	92992	222770	119160	213270	203530	174600	145840
Quercetin	C15H10O7	Flavonoids	744050	955630	695320	1418500	1431400	1850900	370320	371600	471820
Quercetagetin-7-O-glucoside	C21H20O13	Flavonoids	28004000	27175000	33305000	11430000	14296000	12439000	17608000	15577000	13457000
PyroCatechol	C6H6O2	Phenolic acids	39486	37099	15945	27701	11241	23558	9	9	9
Pyridoxine	C8H11NO3	Others	2283500	2261200	1787000	4117600	3533400	4275900	6805500	6103500	6252700
Pyridoxal	C8H9NO3	Others	204300	213260	178830	417630	364220	452690	787100	746050	821200
Prunetin (5,4'-Dihydroxy-7-methoxyisoflavone)	C16H12O5	Flavonoids	192230	327020	192680	1044900	1119500	806870	2894000	2172700	1020100
Protocatechuic acid-4-O-glucoside	C13H16O9	Phenolic acids	20153000	16099000	13292000	77823000	82327000	78378000	70134000	65712000	57404000
Procyanidin B3	C30H26O12	Tannins	323360	287010	249670	95997	153330	95208	133160	151800	144490
Proanthocyanidins	C30H26O13	Tannins	151720	108420	193150	184070	144900	53632	37203	49387	75580
Pratensein-7-O-glucoside	C22H22O11	Flavonoids	1153100	1147700	1073300	112510	1106100	130850	73595	97363	113430
Pratensein	C16H12O6	Flavonoids	2811000	2173100	2111100	96596	220780	102260	198800	154210	153430
Pinostrobin	C16H14O4	Flavonoids	11660	17896	12935	9345	12486	18950	42039	28632	29145
Pinocembrin (Dihydrochrysin)	C15H12O4	Flavonoids	19245	16749	16974	5235.8	18466	16279	37538	35001	19252
Pinobanksin	C15H12O5	Flavonoids	3400400	4967400	3783200	559670	788050	495300	416920	537240	480510
Pimelic acid	C7H12O4	Organic acids	55942	76577	72254	81687	80765	84044	140360	143950	155170
p-Hydroxybenzoyltartaric acid	C11H10O8	Phenolic acids	62377	54694	54058	25628	22223	22935	13576	15250	15983
Phthalic acid	C8H6O4	Phenolic acids	121950	155950	105510	261750	182460	264310	372700	365090	328380
Phloroglucinol-1-O-β-D-glucopyranoside	C12H16O8	Phenolic acids	321800	332960	268240	93510	146660	123340	114210	87116	89949
Phloretin-4'-O-glucoside (Trilobatin)	C21H24O10	Flavonoids	5232200	5822900	4486000	3144200	1528800	3563200	2668000	2597300	2042600
Phloretin	C15H14O5	Flavonoids	65789	61815	63895	14134	8850.5	17311	6730.8	6636.3	3831.3
Phloracetophenone	C8H8O4	Phenolic acids	82368	79070	59694	64146	80781	85192	12148	32789	30965
Phenylpropionic acid-O-β-D-glucopyranoside	C15H18O8	Phenolic acids	1525000	1342500	1475800	625500	656380	493010	430630	506800	499570
Phenethylamine	C8H11N	Alkaloids	472770	551490	449860	15510000	12991000	12898000	49459000	48389000	44470000
Phenethyl caffeate	C17H16O4	Phenolic acids	28181	49772	24058	24532	25575	45658	111200	84411	60040
Phellamurin	C26H30O11	Flavonoids	187720	263190	207550	87907	51782	69405	61244	56052	50727
Petunidin-3-O-glucoside-5-O-arabinoside	C27H31O16+	Flavonoids	5678400	4712600	4651100	1197200	646840	1657500	563520	604650	438990
Petunidin-3-O-glucoside	C22H23O12+	Flavonoids	65008	84136	53562	2673600	1808800	3563500	5171600	4824300	1909300
Persicoside	C23H26O11	Flavonoids	1596900	2078400	1777500	9	565170	9	9	9	9
Peonidin-3-O-sambubioside	C27H31O15+	Flavonoids	2277500	2054000	1956600	356570	271710	388090	338920	296490	235420
Pelargonidin-3,5-O-diglucoside	C27H31O15+	Flavonoids	753450	547560	578020	88360	82130	138500	155950	146300	140910
Pectolinarin	C29H34O15	Flavonoids	80313	84261	97813	15655	1297200	22992	22879	14116	19469
PE(oxo-11:0/16:0)	C32H62NO9P	Lipids	27916	24020	23339	147940	106430	147480	69727	96806	71349
p-Coumaric acid methyl ester	C10H10O3	Phenolic acids	125140	142460	119070	54986	60264	67724	47587	43192	31396
Patuletin-3-O-rutinoside	C28H32O17	Flavonoids	1602200	995730	1229300	7111000	5136200	7144700	1771300	2178800	2226600
Oxalic acid	C2H2O4	Organic acids	84363	39174	110850	14079	28299	17962	26394	32007	31221
orientin-7-O-glucoside	C27H30O16	Flavonoids	520210	401380	567610	1902200	1124300	1778100	1457500	1163500	1051700
O-Phosphocholine	C5H15NO4P+	Alkaloids	534770	477060	549370	420130	465150	441530	1087500	1549000	999700
O-Acetylserine	C5H9NO4	Amino acids and derivatives	1473300	1941600	1409300	456120	417060	420590	465660	475540	511930
N-Sinapoylhydroxycoumarin	C20H16O7	Lignans and Coumarins	70910	41062	41756	1403500	1049900	884180	4925400	4659100	4380100
N-Sinapoylcadaverine	C16H24N2O4	Alkaloids	55401	41649	52794	10061	9	19767	9	9	9
N-p-Coumaroyl-N'-feruloylputrescine	C23H26N2O5	Alkaloids	9	9	9	9	14004	38029	6133.9	4012.7	4677.4
Norwogonin	C15H10O5	Flavonoids	13205	13824	16308	480830	346600	396950	176240	208740	194400
N-Oleoylethanolamine	C20H39NO2	Alkaloids	47475	73318	65012	208840	291060	347400	27960	50846	54969
N-Monomethyl-L-arginine	C7H16N4O2	Amino acids and derivatives	1059700	1124400	953980	430520	1011400	484880	278550	308850	340150
N-Methyl-α-aminoisobutyric acid	C5H11NO2	Amino acids and derivatives	346620	422690	458660	179640	286960	301760	156710	104430	108130
N-Methyl-Trans-4-Hydroxy-L-Proline	C6H11NO3	Amino acids and derivatives	1628800	2134800	1990700	741220	908410	800050	644460	796840	674180
Nicotinic acid (Vitamin B3)*	C6H5NO2	Others	122870	156950	129860	530650	538650	414300	572830	564810	572590
Nicotine-N-glucuronide	C16H22N2O6	Alkaloids	220620	207360	186010	70881	118990	96118	96607	94858	100140
Nicotianamine	C12H21N3O6	Alkaloids	1762700	2407100	2129000	812780	1080800	750770	740160	878920	834370
N-Glycyl-L-leucine	C8H16N2O3	Amino acids and derivatives	164240	157220	166630	357080	718220	413650	223260	227480	229220
N'-Formylkynurenine	C11H12N2O4	Amino acids and derivatives	11294	11315	10873	40681	34940	26937	301800	338190	355740
N-Feruloylagmatine	C15H22N4O3	Alkaloids	9815300	8769700	10715000	2658200	1872000	2976900	1611800	1891900	1256600
Neohesperidin	C28H34O15	Flavonoids	9	9	9	233180	53064	395060	22700	31418	25228
N-Benzylmethylene isomethylamine	C8H9N	Alkaloids	3044500	3192200	2962300	6054100	5300500	5830700	6005900	6198500	6341000
N-benzylformamide	C8H9NO	Alkaloids	206370	168200	202240	505860	456800	573540	264850	233770	229290
Naringenin-7-O-Rutinoside(Narirutin)*	C27H32O14	Flavonoids	92542	95848	92299	51564	51840	32212	32989	33646	42279
Naringenin-7-O-Neohesperidoside(Naringin)*	C27H32O14	Flavonoids	85156	87060	81550	30677	48338	27484	27938	44534	19122
Naringenin-7-O-glucoside (Prunin)*	C21H22O10	Flavonoids	4910500	4336600	4086400	2221900	1984200	2138400	2300600	1666000	1921600
Naringenin-4'-O-glucoside*	C21H22O10	Flavonoids	7686700	8019400	7452900	2351300	2420000	2181300	1721100	1696700	1712600
Naringenin chalcone*	C15H12O5	Flavonoids	2940500	4629500	3836200	538030	827770	541770	428700	574030	474060
Naringenin (5,7,4'-Trihydroxyflavanone)*	C15H12O5	Flavonoids	789350	1203600	849830	256990	336820	268350	159200	169470	202660
N-Alpha-Acetyl-L-Asparagine	C6H10N2O4	Amino acids and derivatives	400680	417870	394940	259540	259670	253810	222950	210880	148700
N-Acetyl-L-Tryptophan	C13H14N2O3	Amino acids and derivatives	11014000	10077000	10845000	7272300	5016200	6914300	13026000	15820000	12715000
N-Acetyl-L-glycine	C4H7NO3	Amino acids and derivatives	8223.4	12858	10617	69177	52389	31061	55199	77142	61037
N-Acetyl-5-hydroxytryptamine	C12H14N2O2	Alkaloids	341560	340100	283120	396080	409180	401860	878480	863710	1047500
N6-(2-Hydroxyethyl)adenosine	C12H17N5O5	Nucleotides and derivatives	2371800	2315000	2306700	345710	628040	382250	329310	310930	272500
N1,N8-Bis(sinapoyl)spermidine	C29H39N3O8	Alkaloids	1348600	1221600	1401400	433760	346800	421460	363740	299080	315720
N-[3-(4-Hydroxyphenyl)acryloyl]-L-tyrosine	C18H17NO5	Amino acids and derivatives	13870	10724	8252	35146	30948	20690	55937	47416	49193
N,N-Dimethylglycine	C4H9NO2	Amino acids and derivatives	1458600	1566900	1438700	588980	811560	628850	767630	735040	801290
N',N'',N'''-p-Coumaroyl-cinnamoyl-caffeoyl spermidine	C34H37N3O6	Alkaloids	50982	36564	53217	123220	177090	123220	104530	76492	73547
N-(beta-D-Glucosyl)nicotinate	C12H15NO7	Others	1764300	1877700	1620000	3330500	3189200	3278000	5305200	4696500	4731900
N-(2-Hydroxyethyl)eicosapentaenoic acid	C22H37NO3	Lipids	15596	18002	13507	113470	90000	115790	90478	76612	68307
Myricetin-3-O-xyloside*	C20H18O12	Flavonoids	8136800	6130600	8036700	1993200	1772400	1556000	1322900	963350	1144300
Myricetin-3-O-rutinoside	C27H30O17	Flavonoids	37274	22278	20094	101430	436980	146560	75578	54507	63312
Myricetin-3-O-rhamnoside (Myricitrin)	C21H20O12	Flavonoids	24508	28074	24177	9	304580	9	9	9	9
Myricetin-3-O-galactoside-3'-O-rhamnoside	C27H30O17	Flavonoids	20434	18252	17377	98501	323970	100330	73420	79524	89428
Myricetin-3-O-arabinoside*	C20H18O12	Flavonoids	8353300	6081400	7116300	2369100	1726700	1737400	1274100	1363000	1170700
Myricetin	C15H10O8	Flavonoids	274830	227600	226670	13396	10953	23157	9	9	9576.8
Morin	C15H10O7	Flavonoids	222200	230320	159400	605260	547960	751500	101680	103120	183300
Methylhesperidin	C29H36O15	Flavonoids	3692.1	1137.8	2041.7	460650	347380	465360	69108	73415	82594
Methyl sinapate	C12H14O5	Phenolic acids	2014.3	2333.8	2453.7	5437	4593.4	6091.7	3355	3608.6	2782.2
Methyl salicylate-2-O-glucoside	C14H18O8	Phenolic acids	113180	102350	114320	409140	349390	508280	541100	477810	499360
Methyl salicylate	C8H8O3	Phenolic acids	32674	26617	20415	9	4409.9	9	9	9	9
Methyl linolenate	C19H32O2	Lipids	38034	54179	34637	46248	51027	27073	118430	151070	167160
Methyl gallate	C8H8O5	Phenolic acids	73674	111290	67494	9	9	9	9	9	9
Methyl caffeate	C10H10O4	Phenolic acids	9	9	9	6323	8627.5	6570.5	7865.6	6580.1	8269.1
Methyl benzoate	C8H8O2	Ester	18163000	21012000	17820000	5516700	13219000	4708400	3338800	3523600	3019000
Methyl 2-furoate	C6H6O3	Organic acids	9	9	9	57321	60328	54430	57634	35612	33036
Meratin	C27H30O17	Flavonoids	1763100	1659900	1749300	4743400	4491400	4471000	4742500	3923100	4507000
Melibiose*	C12H22O11	Others	1195300	1197700	961100	1784600	1554400	1658300	1862900	2521700	2925100
Medioresinol	C21H24O7	Lignans and Coumarins	253170	453850	356760	141530	99607	132900	77361	79646	160690
Mearnsetin-3-O-glucoside	C22H22O13	Flavonoids	353160	229620	312720	117950	94735	126140	122090	103980	77209
Maslinic acid	C30H48O4	Terpenoids	9491500	9050100	6237100	21161000	21105000	16620000	20938000	18437000	15534000
Mangiferonic acid	C30H46O3	Terpenoids	9	9	9	35142	27410	24169	64156	80184	66609
Mangiferolic acid	C30H48O3	Terpenoids	371830	292130	251320	881080	1004400	863120	1197300	1700000	1620200
Mandelic acid-β-glucoside	C14H18O8	Phenolic acids	43467	41210	42747	124230	106620	125070	171940	171370	161970
Malonic acid	C3H4O4	Organic acids	2928200	2992400	2920700	10997000	9276700	9451900	6888900	7265800	6182100
MadAsiatic acid	C30H48O5	Terpenoids	4141800	4324300	2596100	7376700	9288500	5946100	6520500	4284600	2576100
L-γ-Glutamyl-L-leucine	C11H20N2O5	Amino acids and derivatives	32858	39457	49981	545130	354850	531950	422660	408330	403200
LysoPE 20:3*	C25H46NO7P	Lipids	91630	58229	73498	124070	153150	132700	184620	155730	111050
LysoPE 20:3(2n isomer)*	C25H46NO7P	Lipids	80717	59861	66252	112260	144000	134830	174740	163020	105840
LysoPE 20:2*	C25H48NO7P	Lipids	126700	74997	86117	118390	138390	124930	351710	286540	238710
LysoPE 20:2(2n isomer)*	C25H48NO7P	Lipids	109090	77763	79001	105760	126750	113260	327910	273530	220100
LysoPE 18:0*	C23H48NO7P	Lipids	226200	147130	162440	249640	251600	247330	633230	516610	434360
LysoPE 17:1*	C22H44NO7P	Lipids	11851	7474.2	6712.4	12275	10668	8690.8	15410	21900	17078
LysoPE 17:1(2n isomer)*	C22H44NO7P	Lipids	293510	178280	217430	58831	86733	85988	73474	70710	51728
LysoPE 17:0	C22H46NO7P	Lipids	56896	25608	35553	12746	9672	9707.4	23531	14366	13810
LysoPE 16:1*	C21H42NO7P	Lipids	58333	41117	43695	11842	17872	15619	24775	18405	17838
LysoPE 16:1(2n isomer)*	C21H42NO7P	Lipids	11757	10819	7546.7	48884	38485	44007	51469	58164	78099
LysoPE 15:0*	C20H42NO7P	Lipids	74853	56041	66918	74849	60686	76036	167250	148170	134080
LysoPE 15:0(2n isomer)*	C20H42NO7P	Lipids	77692	63044	68608	76831	67146	82208	170390	164590	155700
LysoPE 14:0*	C19H40NO7P	Lipids	106500	79183	75936	49294	55378	55603	119230	120430	101150
LysoPE 14:0(2n isomer)*	C19H40NO7P	Lipids	97753	77923	81310	51338	58217	47735	138970	125750	101490
LysoPC 20:2*	C28H54NO7P	Lipids	187790	151550	151260	227410	203030	222670	442850	387050	394310
LysoPC 20:2(2n isomer)*	C28H54NO7P	Lipids	182960	150670	156820	205680	206180	234100	417850	369810	383210
LysoPC 20:1	C28H56NO7P	Lipids	72025	54391	60946	218360	158000	201730	183280	163590	175180
LysoPC 20:0	C28H58NO7P	Lipids	12197	12189	14619	130400	95379	97980	1433000	1619400	1647400
LysoPC 19:2*	C27H52NO7P	Lipids	24124	20717	19160	44184	38846	29068	102060	86706	90455
LysoPC 19:2(2n isomer)*	C27H52NO7P	Lipids	114040	93496	100520	145530	137280	131120	739710	603890	739270
LysoPC 19:1	C27H54NO7P	Lipids	185410	164020	154310	27788	25164	24727	36174	47654	31701
LysoPC 18:3*	C26H48NO7P	Lipids	8056800	5522400	6443600	12297000	12234000	13357000	14391000	14510000	13298000
LysoPC 18:3(2n isomer)*	C26H48NO7P	Lipids	657030	463650	530720	1152900	1042200	979990	1145300	1312600	1158800
LysoPC 18:1*	C26H52NO7P	Lipids	17695000	14142000	15277000	10383000	11692000	12048000	6099700	5893900	5706400
LysoPC 18:1(2n isomer)*	C26H52NO7P	Lipids	17688000	14160000	14759000	10024000	11933000	11920000	5976500	5888900	5602400
LysoPC 18:0*	C26H54NO7P	Lipids	1679300	1337600	1446400	2730100	2374100	2642600	3803400	3457800	3472800
LysoPC 18:0(2n isomer)*	C26H54NO7P	Lipids	86370	67273	55503	145470	126980	133400	227040	224670	251820
LysoPC 17:2	C25H48NO7P	Lipids	439520	346730	380900	177880	192340	196960	189270	198260	183910
LysoPC 17:0(2n isomer)*	C25H52NO7P	Lipids	124390	69914	92692	40946	36532	35142	71731	45510	51607
LysoPC 16:2*	C24H46NO7P	Lipids	14033	7582.2	13754	21833	22978	28111	43830	45729	45306
LysoPC 16:2(2n isomer)*	C24H46NO7P	Lipids	8987	10077	11589	22748	16089	22049	44637	45407	48001
LysoPC 16:1*	C24H48NO7P	Lipids	246550	221950	221010	66853	63926	60665	101530	98432	91264
LysoPC 16:1(2n isomer)*	C24H48NO7P	Lipids	34773	35717	38606	258150	172690	321340	209410	222240	274820
LysoPC 15:0*	C23H48NO7P	Lipids	202490	149100	177200	346370	277060	347980	644430	556760	598430
LysoPC 15:0(2n isomer)*	C23H48NO7P	Lipids	28872	21850	28695	69207	52707	78564	84392	68229	74325
LysoPC 14:0	C22H46NO7P	Lipids	387050	277600	333160	266050	250090	297240	785370	683030	690830
LysoPC 12:0	C20H42NO7P	Lipids	14116	6163.7	11533	8008.6	6487.3	7358.2	224470	180890	181080
L-Valyl-L-Phenylalanine	C14H20N2O3	Amino acids and derivatives	59763	79817	81398	500530	741240	571390	127420	91042	100210
L-Valyl-L-Leucine	C11H22N2O3	Amino acids and derivatives	160010	136280	133030	795140	1571100	827660	181000	183350	218860
Luteolin-8-C-glucoside (orientin)*	C21H20O11	Flavonoids	31888	29282	35460	31148	51197	10584	6858.8	11260	7759
Luteolin-7-O-neohesperidoside (lonicerin)	C27H30O15	Flavonoids	545860	620510	688120	1578300	902240	1410400	1359800	1139300	1021600
Luteolin-7-O-glucuronide	C21H18O12	Flavonoids	267170	263510	222500	9	42575	11725	7574.5	19264	8258.8
Luteolin-7-O-(6''-malonyl)glucoside	C24H22O14	Flavonoids	207520	189990	197520	46880	158920	45028	43904	36280	52528
Luteolin-6-C-glucoside (Isoorientin)*	C21H20O11	Flavonoids	36385	21127	24643	24359	41620	9	8226.2	9100.8	6459.2
Luteolin-4'-O-glucoside*	C21H20O11	Flavonoids	2010100	1812600	1608900	1199900	1064500	1022600	743190	943280	910090
Luteolin-3'-O-glucoside*	C21H20O11	Flavonoids	2464200	1882700	1725300	1279700	1165500	1129700	912790	1072500	928570
Luteolin	C15H10O6	Flavonoids	2110300	1860700	1731200	516120	580350	631670	300640	350080	394700
L-Tyrosine methyl ester	C10H13NO3	Amino acids and derivatives	93367	79626	107460	140020	168180	198560	239350	206170	220490
L-Tyrosine	C9H11NO3	Amino acids and derivatives	10698000	7728500	9871800	21313000	21304000	24385000	11936000	12677000	10632000
L-Tryptophan	C11H12N2O2	Amino acids and derivatives	2175200	1721400	2092500	23540000	19401000	22274000	46952000	47196000	54983000
L-Prolyl-L-Phenylalanine	C14H18N2O3	Amino acids and derivatives	81339	74182	61512	125570	175450	131410	67963	77385	57644
L-Proline	C5H9NO2	Amino acids and derivatives	1643700	1239400	1447200	7428200	7413900	8108500	1601900	1978200	1826300
L-Phenylalanyl-L-phenylalanine	C18H20N2O3	Amino acids and derivatives	13996	6690.8	4429.8	36728	46836	38796	7370.4	19554	11333
Phenylalanine	C9H11NO2	Amino acids and derivatives	7668800	8397600	7870300	16064000	14013000	14898000	16019000	16718000	17145000
L-Norleucine*	C6H13NO2	Amino acids and derivatives	644130	653560	563000	2042100	1879800	2460600	838030	900390	848810
L-Methionine	C5H11NO2S	Amino acids and derivatives	5986.6	9	9	74295	24286	334380	342540	336880	256700
L-Malic acid	C4H6O5	Organic acids	1717800	1643300	1625100	3341500	3505400	3470400	2632400	3244500	3100500
L-Lysine-Butanoic Acid	C10H22N2O4	Amino acids and derivatives	595100	665830	666010	216530	355520	282770	163330	148820	128180
L-Leucyl-L-Leucine	C12H24N2O3	Amino acids and derivatives	191940	189210	209160	696620	951930	908350	244730	286660	289420
L-Leucine*	C6H13NO2	Amino acids and derivatives	675260	590440	605560	2102600	1777600	2289400	838870	829290	850870
L-Isoleucine*	C6H13NO2	Amino acids and derivatives	710430	635840	593620	2081800	1896400	2246500	828310	936310	871110
Limocitrin-3-O-glucoside	C23H24O13	Flavonoids	16519	5815.9	15190	45285	30782	51961	27754	33746	18831
L-Histidine	C6H9N3O2	Amino acids and derivatives	257330	283060	252330	1885000	1652500	2030500	585330	850450	794560
L-Glycyl-L-proline	C7H12N2O3	Amino acids and derivatives	17974	27142	18790	52401	64233	48055	48079	47773	40028
L-Glycyl-L-phenylalanine	C11H14N2O3	Amino acids and derivatives	124390	102500	87361	182170	500880	198070	123430	84508	67388
L-Glycyl-L-isoleucine	C8H16N2O3	Amino acids and derivatives	162880	128990	121040	358740	668940	350530	218840	243520	219610
L-Glutamine-O-glycoside	C11H20N2O8	Amino acids and derivatives	12826	17981	8986.9	34691	33208	23386	27551	28470	23977
L-Glutamic acid	C5H9NO4	Amino acids and derivatives	65578000	71205000	75840000	40554000	52872000	36405000	31488000	34444000	35920000
L-Cystine	C6H12N2O4S2	Amino acids and derivatives	37509	52878	48864	112420	139380	125300	108100	110750	123470
L-Cyclopentylglycine	C7H13NO2	Amino acids and derivatives	443730	599920	424380	992380	1179900	999740	844350	807110	801350
L-Citramalic acid	C5H8O5	Organic acids	412260	377240	345990	751490	698820	580080	876470	907730	876620
L-Aspartic acid-O-diglucoside	C16H27NO14	Amino acids and derivatives	5608300	5176000	5374300	9512300	11635000	11146000	4675700	5225100	4311300
L-Aspartic Acid	C4H7NO4	Amino acids and derivatives	2613100	3671100	3338800	4009700	4763100	4076800	1627100	1720200	1791700
L-Arginine	C6H14N4O2	Amino acids and derivatives	700950	712530	537970	569100	1519400	878500	507450	542770	346170
L-Allo-isoleucine*	C6H13NO2	Amino acids and derivatives	145480	161540	144770	495590	487920	497450	170400	173400	152380
L-Alanyl-L-Phenylalanine	C12H16N2O3	Amino acids and derivatives	27803	27695	20051	80977	152930	105600	33203	41148	42627
Lactobiose*	C12H22O11	Others	4614900	3951800	2701400	5046600	4560500	3482400	10386000	8847800	12757000
Kaempferol-6,8-di-C-glucoside	C27H30O16	Flavonoids	72347	57896	61970	21834	81588	13010	22606	9	9
Kaempferol-3-O-sophoroside	C27H30O16	Flavonoids	1573100	1545300	1386400	142290	104940	56489	43434	52714	42283
Kaempferol-3-O-sambubioside	C26H28O15	Flavonoids	712720	696500	891150	1890900	6573600	1673100	1357700	1355400	1460900
Kaempferol-3-O-rutinoside-7-O-glucoside	C33H40O20	Flavonoids	11526	9	9	209150	139490	241740	62577	79392	83320
Kaempferol-3-O-rutinoside(Nicotiflorin)*	C27H30O15	Flavonoids	2947300	3722300	3197200	8727600	4836200	7263700	7962400	6593600	6886100
Kaempferol-3-O-robinobioside(Biorobin)*	C27H30O15	Flavonoids	10273000	13385000	10444000	23831000	16464000	21725000	25562000	22981000	22608000
Kaempferol-3-O-rhamnoside (Afzelin)(Kaempferin)	C21H20O10	Flavonoids	9	9	9	9940.8	38463000	19842	16051	11087	16830
Kaempferol-3-O-neohesperidoside-7-O-glucoside	C33H40O20	Flavonoids	4557.5	7415	10710	13638	10661	16614	32014	18277	19871
Kaempferol-3-O-glucuronide	C21H18O12	Flavonoids	331170	278940	313190	143220	251770	119120	122810	104080	144450
Kaempferol-3-O-galactoside-4'-O-glucoside	C27H30O16	Flavonoids	176500	111300	148950	1311800	852190	1045300	1039400	862800	1508000
Kaempferol-3-O-arabinoside (Juglanin)	C20H18O10	Flavonoids	3640600	5591600	3550400	2209100	16923000	2079400	1624800	1319900	1214600
Kaempferol-3-O-(6''-Rhamnosyl-2''-Glucosyl)Glucoside (Camelliaside A)	C33H40O20	Flavonoids	4568.1	9	9	188870	166100	256920	49828	71420	91902
Kaempferol-3-O-(6''-malonyl)glucoside*	C24H22O14	Flavonoids	405400	404720	347640	82204	237110	88322	79107	68685	95711
Kaempferol-3-O-(6''-malonyl)galactoside*	C24H22O14	Flavonoids	2813900	2354400	2566700	687700	1669300	774600	534600	534210	542510
Kaempferol-3-O-(6''-acetyl)glucoside*	C23H22O12	Flavonoids	33644000	44452000	40020000	5876900	15868000	6346100	7494200	8030900	7096900
Kaempferol-3-O-(2''-acetyl)glucoside*	C23H22O12	Flavonoids	49283000	50504000	47778000	754640	907100	860690	523660	572110	687240
kaempferol-3,7-diglucoside	C27H30O16	Flavonoids	73773	93888	100740	40099	48781	21832	5913.5	12338	15028
Kaempferol (3,5,7,4'-Tetrahydroxyflavone)	C15H10O6	Flavonoids	322940	303260	221910	787520	629380	891830	241910	286330	365610
Kaempferide (3,5,7-Trihydroxy-4'-methoxyflavone)	C16H12O6	Flavonoids	826280	644030	730200	7288.8	156510	13187	26839	31327	21655
Jujubogenin	C30H48O4	Terpenoids	9452000	9198300	6105600	21829000	20439000	17346000	21828000	18800000	16221000
Isotamarixin*	C22H22O12	Flavonoids	19960000	11845000	17920000	37150000	38859000	35246000	20327000	18801000	20495000
Isostrictinin	C27H22O18	Tannins	7341.9	5705.5	9	9	9	9	7810.9	7658.8	20041
Isoscutellarein	C15H10O6	Flavonoids	2193800	1925800	1813800	526430	531040	608460	331840	379810	407890
Isoscopoletin (6-Hydroxy-7-Methoxycoumarin)	C10H8O4	Lignans and Coumarins	3876300	4383300	4159800	3555200	2373700	2594100	4657000	5267900	8759200
Isorhamnetin-3-O-sophoroside-7-O-rhamnoside	C34H42O21	Flavonoids	9	9	9	6053400	4020200	5416400	2399500	2828200	2986500
Isorhamnetin-3-O-glucoside-7-O-rhamnoside	C28H32O16	Flavonoids	9	9	9	33252000	24098000	31173000	14105000	17318000	18012000
Isorhamnetin-3-O-galactoide-7-O-rhamnoside	C28H32O16	Flavonoids	9	9	9	33468000	24014000	30464000	14696000	18372000	17014000
Isorhamnetin-3-O-arabinoside	C21H20O11	Flavonoids	1391900	1382300	1030300	412520	5361900	468140	267200	197430	207720
Isorhamnetin-3-O-(6''-malonylglucoside)	C25H24O15	Flavonoids	2095700	2250300	2227900	338450	1781900	379310	231070	227700	206150
Isorhamnetin-3-O-(6''-acetylglucoside)	C24H24O13	Flavonoids	383900	471980	455890	50516	250070	52508	38287	41729	48336
Isorhamnetin-3-O-(2''-O-glucosyl)galactoside-7-O-glucoside	C34H42O22	Flavonoids	44790	20598	22880	284010	387110	297260	70027	76146	85371
Isorhamnetin	C16H12O7	Flavonoids	13018	9048.9	8821.5	22008	14096	25919	9414	6367.5	12456
Isonicotinic acid*	C6H5NO2	Others	139010	155700	121150	538410	588080	481540	643220	625410	632540
Isomangiferolic acid	C30H48O3	Terpenoids	2406900	1212200	1559500	1091700	1194000	1095000	1790300	2884000	2299000
Isomaltulose*	C12H22O11	Others	3787600	3991200	3438900	3307200	4052600	5780000	7410100	10756000	8102900
Isolariciresinol-9'-O-xyloside	C25H32O10	Lignans and Coumarins	19920	13124	25712	53160	61519	69392	60075	58700	74948
Isolariciresinol-9-O-glucoside	C26H34O11	Lignans and Coumarins	63349	77363	65599	43022	45135	31737	35993	26337	25466
Isolariciresinol	C20H24O6	Lignans and Coumarins	341320	364030	305600	572700	520820	723930	284160	320800	289570
Isohyperoside	C21H20O12	Flavonoids	2475600	2608500	2890400	4769000	6046900	5302100	3968800	4046100	3967400
Isofraxidin-7-O-glucoside	C17H20O10	Lignans and Coumarins	44084	41438	26686	664910	369870	663080	161290	174930	116710
isofraxidin	C11H10O5	Lignans and Coumarins	37806	43714	32452	173080	145830	150540	51128	65799	41850
isoEmodin	C15H10O5	Quinones	72141	65128	68500	48446	3590.1	41161	9163	7886.9	20080
Inosine 5'-monophosphate	C10H13N4O8P	Nucleotides and derivatives	37471	33748	38142	101030	109800	117190	98507	113460	133400
Inosine	C10H12N4O5	Nucleotides and derivatives	189570	125210	152570	76114	46246	39897	135390	130790	171140
Indole-5-carboxylic acid	C9H7NO2	Alkaloids	17188	10815	9	12795	8538.7	10407	29824	29287	37857
Indole	C8H7N	Alkaloids	19439	13057	16376	113900	106630	116520	257070	266790	322660
Iminodiacetic acid	C4H7NO4	Organic acids	288510	437140	368140	493010	592980	540880	205650	192120	165050
Hypolaetin	C15H10O7	Flavonoids	522080	336990	372820	9293.1	34971	20661	16146	20249	9527.2
Hydroxypyruvic acid	C3H4O4	Organic acids	604640	606000	523800	2327600	1816300	2251600	1491000	1372800	1318200
Homogentisic acid	C8H8O4	Phenolic acids	1579500	1459500	982160	3799800	4262900	3668500	3378800	3144900	2853000
Hispidulin-7-O-(6''-O-p-Coumaroyl)Glucoside	C31H28O13	Flavonoids	926090	866780	764150	45687	777910	31492	182330	74506	120440
Hispidulin (5,7,4'-Trihydroxy-6-methoxyflavone)	C16H12O6	Flavonoids	3141200	2298800	2196200	107320	245660	87623	219090	158530	147910
Hexyl benzoate	C13H18O2	Ester	1651500	1332800	1417800	638270	670570	721060	892150	902590	779010
Hexadecanedioic acid	C16H30O4	Lipids	153630	155940	132790	430290	385400	384410	260860	272410	312850
Hesperidin methylchalcone	C29H36O15	Flavonoids	9	9	9	6006100	4206800	6711800	912830	1190000	1183900
Hesperidin	C28H34O15	Flavonoids	9	9	9	241750	67416	363810	24149	27988	45210
Hesperetin-8-C-glucoside-3'-O-glucoside	C28H34O16	Flavonoids	888910	680470	744670	1787900	2001600	1765100	1813300	1678100	1609300
Hesperetin-7-O-glucoside	C22H24O11	Flavonoids	332700	274590	461360	1198300	1239800	1037700	983700	945510	1032000
Hesperetin-7-O-(6''-malonyl)glucoside	C25H26O14	Flavonoids	34381	39696	40265	110080	49101	110030	106910	91562	87986
Hesperetin-6-C-glucoside-7-O-glucoside	C28H34O16	Flavonoids	875630	725130	677480	3625000	2971100	2913900	2606100	2291600	2818600
Hesperetin	C16H14O6	Flavonoids	10334	10033	5500.5	12120	14665	15728	3532.1	5287.7	6158.1
Heptadecanoic acid	C17H34O2	Lipids	9	9	9	193050	166220	194320	371920	561680	447400
Guanosine 5'-monophosphate	C10H14N5O8P	Nucleotides and derivatives	18754	14347	22820	49019	32647	39709	25680	28786	47026
Guanosine 3',5'-cyclic monophosphate	C10H12N5O7P	Nucleotides and derivatives	136710	110360	89898	146840	120620	152580	41836	56908	60290
Guanosine	C10H13N5O5	Nucleotides and derivatives	7016300	7392700	6783000	11668000	18894000	11907000	5003800	5566600	6789600
Glycylphenylalanine	C11H14N2O3	Amino acids and derivatives	115060	113520	91640	180690	406150	206430	99328	91842	102360
Glycitin (Glycitein 7-O-Glucoside)	C22H22O10	Flavonoids	22887	9759.2	14255	40298	33044	60566	45269	69416	67517
Glutathione reduced form	C10H17N3O6S	Amino acids and derivatives	16739	19819	14217	41933	16399	38794	17355	15850	11224
Glutaric acid	C5H8O4	Organic acids	732100	573310	888710	976950	601710	888460	2001400	1816700	1947100
Glucosyringic acid	C15H20O10	Phenolic acids	826340	946430	898610	1824900	1898300	1831800	1807500	1680300	1659700
Glucarate O-Phosphoric acid	C6H11PO11	Others	21228000	18167000	18686000	13166000	12824000	14771000	7761400	8506900	8108600
Ginkgoneolic acid	C20H32O3	Phenolic acids	11190	11485	16217	9	9	9	9	9	9
Genkwanin (Apigenin 7-methyl ether)	C16H12O5	Flavonoids	42470	70798	46021	238930	288220	184160	626920	523050	222630
Gemin D	C27H22O18	Tannins	9	9	9	9	9	9	6124.9	5965.7	26142
Gambiriin B3	C30H26O11	Tannins	235450	244840	205610	69228	77647	66816	74093	71378	66748
Gallocatechin*	C15H14O7	Flavonoids	87313000	68577000	74194000	14026000	10347000	15069000	11921000	11646000	9422300
Gallacetophenone	C8H8O4	Phenolic acids	155290	112590	126270	1147300	1010200	1356200	1086200	935840	1018000
Furanofructosyl-α-D-(3-mustard acyl)glucoside	C23H32O15	Phenolic acids	9	9	9	192840	173940	160970	184030	185350	203120
Fumaric acid	C4H4O4	Organic acids	275400	188540	294820	425870	447760	345060	641310	665360	632650
Fraxetin-8-O-glucoside (Fraxin)	C16H18O10	Lignans and Coumarins	82257	59806	95397	179940	125010	180260	272760	287920	276370
Fraxetin (7,8-Dihydroxy-6-methoxycoumarin)*	C10H8O5	Lignans and Coumarins	253060	218040	264880	554130	550510	435320	294230	317210	465700
Feruloyltartaric acid (Fertaric acid)	C14H14O9	Phenolic acids	31448	9	9	356610	296940	382500	289140	369120	361770
Feruloylhistamine	C15H17N3O3	Alkaloids	9	9	9	2599600	3990600	2236800	2758500	2969000	2511900
Sinapinaldehyde	C11H12O4	Phenolic acids	552630	533460	434710	363320	321160	301540	333140	343510	363710
Ferulic acid	C10H10O4	Phenolic acids	94857	100210	119330	183150	268960	200380	131550	171440	162760
Euscaphic acid	C30H48O5	Terpenoids	8111.4	9185.4	5110.2	41426	46937	31797	53629	47112	37613
Eupatilin (5,7-Dihydroxy-3',4',6-Trimethoxyflavone)	C18H16O7	Flavonoids	1362.6	2531.1	1474	2757.2	2942.6	10052	4006	3820.6	4460.8
Ethylsalicylate	C9H10O3	Phenolic acids	9	9	9	191390	155590	110500	381150	406770	479280
Ethylparaben	C9H10O3	Phenolic acids	2580.6	1501	2874.4	2998.4	3309.2	4382.1	10066	7862.1	11869
Ethylmalonic acid	C5H8O4	Organic acids	23565	23450	30045	29613	15682	28414	61921	59728	66429
Ethyl 9-Hydroxy-10,12-octadecadienoic acid	C20H36O3	Lipids	7146.3	10931	8579	27736	40929	48647	3622.3	6567.5	8623.8
Ethyl 2-hydroxybenzoate	C9H10O3	Ester	1410200	1360600	1317100	2873600	2786400	2835300	2620500	2488100	2540800
Esculin (6,7-DihydroxyCoumarin-6-glucoside)	C15H16O9	Lignans and Coumarins	6366400	6871900	6009700	37210000	27994000	34167000	35567000	34768000	37042000
Esculetin-7-O-glucoside	C15H16O9	Lignans and Coumarins	6133100	7263900	5991500	36528000	27798000	30535000	33046000	33795000	38458000
Esculetin-6-O-quinic acid	C16H16O9	Lignans and Coumarins	9	9	9	68392	55627	49177	118420	72266	108350
Esculetin	C9H6O4	Lignans and Coumarins	9	9	9	156830	66818	126420	424120	597390	830700
Eriodictyol-3'-O-glucoside	C21H22O11	Flavonoids	8941400	10799000	8635800	3538800	3452000	2914400	2395100	2994500	2521500
Eriodictyol (5,7,3',4'-Tetrahydroxyflavanone)	C15H12O6	Flavonoids	147720	102150	149380	47685	66077	34556	35788	33973	42994
Epigallocatechin*	C15H14O7	Flavonoids	8924400	7353700	7961400	1503800	1038400	1609700	1225100	1198800	1027900
Epicatechin-6-C-β-D-glucopyranoside	C21H24O11	Flavonoids	2815700	3025400	2371100	623400	1172800	625250	584910	540320	461880
Epicatechin-4'-O-β-D-glucopyranoside	C21H24O11	Flavonoids	2897600	2695500	2448900	595140	1156400	668790	564980	544370	482290
Epicatechin-3'-O-β-D-glucopyranoside	C21H24O11	Flavonoids	2797500	3099100	2310000	676790	1097500	629730	614920	543890	445790
Epicatechin glucoside	C21H24O11	Flavonoids	1462000	1606900	1343700	559380	801980	497390	345340	376420	353780
Epicatechin	C15H14O6	Flavonoids	9210000	9634700	8558000	4102900	4579300	4746200	2971400	2939300	2452800
Epiafzelechin*	C15H14O5	Flavonoids	1650300	1617500	1970700	499060	820190	529390	299710	263440	322600
Emodin	C15H10O5	Quinones	69379	59191	61869	48696	3586.9	37185	9258.8	8295.4	16637
ellagic acid-4-O-rhamnoside	C20H16O12	Tannins	129990	75183	99956	19469	66980	10184	10734	7841.2	16909
ellagic acid-4-O-glucoside	C20H16O13	Tannins	108820	88571	157650	598950	369910	712310	720720	236370	402910
Echinacoside	C35H46O20	Phenolic acids	9	9	9	115690	80116	114720	69154	87384	88200
D-Trehalose*	C12H22O11	Others	1669300	1374800	1590000	2091000	2093000	2107100	4164300	3665200	3995800
D-Threo-guaiacylglycerol-7-O-β-D-glucoside	C16H24O10	Phenolic acids	203840	224720	179480	519090	460600	487150	570430	559620	560890
D-Sucrose*	C12H22O11	Others	5603800	5543300	4912700	7174300	7216000	7423900	10012000	9710500	12912000
D-Sorbitol	C6H14O6	Others	72468	77772	57265	202260	193720	224720	253860	266490	264000
D-Pinitol	C7H14O6	Others	94270	100980	86360	60267	61540	58481	41151	40789	41094
Doitungbiphenyl A	C18H20O4	Phenolic acids	273160	283460	270740	536760	514150	651620	536010	398900	465440
Dodecanedioic aicd	C12H22O4	Lipids	2088	2076.2	2215.4	2186.9	2544.5	2280.1	5258.9	5510.5	4164.4
D-Mannose*	C6H12O6	Others	128970	155990	147190	808330	549980	753600	1256300	1103700	1242500
D-Maltose*	C12H22O11	Others	3992900	4159600	3652400	4442200	2601000	4897900	8560000	8169900	7476700
DL-Xylose*	C5H10O5	Others	180720	139140	123010	1116200	1024700	1132500	1360400	1315500	1518400
DL-Pipecolic Acid	C6H11NO2	Organic acids	13663000	16190000	13241000	3433100	11364000	2578900	2558800	2423500	2074200
D-Lactulose*	C12H22O11	Others	4287600	5611300	4759600	5657800	5182000	4523200	12652000	11214000	12764000
DL-2-Aminoadipic acid	C6H11NO4	Alkaloids	517560	567110	564490	1509400	1201500	1526000	820440	763120	887190
Diosmetin-7-O-rutinoside (Diosmin)	C28H32O15	Flavonoids	1833000	1617900	1264200	79018	1526800	127300	231560	182650	169890
Diosmetin-7-O-Neohesperidoside (Neodiosmin)	C28H32O15	Flavonoids	679420	692940	693120	34083	602260	44503	125540	72687	87089
Diosmetin-7-O-glucuronide	C22H20O12	Flavonoids	182080	240210	206920	9	77724	9	9	9	9
Diosmetin (5,7,3'-Trihydroxy-4'-methoxyflavone)	C16H12O6	Flavonoids	14474000	10388000	10257000	343550	1005400	334080	680020	558060	555300
Dihydroquercetin(Taxifolin)	C15H12O7	Flavonoids	42303000	39922000	36202000	7575800	4896100	9791200	7182800	8663700	8566000
Dihydromyricetin (Ampelopsin)	C15H12O8	Flavonoids	9	9	9	996570	930450	962320	925880	1001700	1140200
Dihydromarein	C21H24O11	Flavonoids	383690	221120	173020	239500	106800	276630	72166	110560	95840
Dihydrokaempferol (Aromadendrin)	C15H12O6	Flavonoids	221290	372970	225650	70730	82011	52599	73510	82279	99154
Dihydrokaempferide	C16H14O6	Flavonoids	119330	271660	299980	374720	931470	376990	229690	221770	102990
Dihydroferulic Acid	C10H12O4	Phenolic acids	102490	80646	97705	434330	406190	238760	185300	202930	212030
Dihydrocharcone-4'-O-glucoside	C21H24O10	Flavonoids	453110	468860	380550	228470	130410	228010	314420	287280	289270
Digallic Acid	C14H10O9	Phenolic acids	465070	399940	431930	195950	158770	244480	169360	203000	172730
Dicaffeoylspermine	C28H38N4O6	Alkaloids	9	9	9	1375800	747710	848120	3448900	3584700	3932200
D-Glucose*	C6H12O6	Others	6067600	6798000	5914000	31213000	26935000	29594000	33838000	36219000	36800000
D-Glucosamine 1-phosphate	C6H14NO8P	Others	45355	51089	50664	110680	82144	103210	60681	53768	55823
D-Glucono-1,5-lactone	C6H10O6	Others	28495	23937	18452	96486	136920	95809	144150	197480	152030
D-Galactose*	C6H12O6	Others	138440	150660	132220	701270	561410	695340	1117300	1008700	1152300
D-Fructose*	C6H12O6	Others	114360	130860	117450	729840	597350	732000	1037800	957670	1165600
Demethylwedelolactone	C15H8O7	Lignans and Coumarins	167360	143430	146740	16463	70437	40045	18552	28366	32813
Delphinidin-3-O-(2'''-O-p-coumaroyl)rutinoside	C33H41O20+	Flavonoids	74896	65921	90349	213920	113860	206880	170370	196120	177520
DehydrodiisoEugenol	C20H22O4	Lignans and Coumarins	4974.3	5847.5	5064.5	67983	45213	28448	99733	70859	99954
Coniferyl-aldehyde	C10H10O3	Phenolic acids	35068	54811	27653	71587	41473	63290	36509	34956	46788
Dehydrodiconiferyl alcohol	C20H22O6	Phenolic acids	182870	234950	186370	289170	205090	347590	124190	90392	133590
D-Arabinose*	C5H10O5	Others	135650	141250	97439	1086200	1067400	1231800	1421300	1596200	1356600
Daphnin	C15H16O9	Lignans and Coumarins	6293900	6667900	6154000	35866000	28326000	33165000	35279000	36467000	40028000
Daphnetin	C9H6O4	Lignans and Coumarins	9	9	9	41281	9	34552	101430	129930	190110
D(+)-Melezitose O-rhamnoside	C24H42O20	Others	14311	9583.9	15578	3885.5	6952.3	4342.4	142150	122400	151500
Cytidine	C9H13N3O5	Nucleotides and derivatives	1826500	1725400	1729100	1259200	2291900	1164100	687980	609070	903360
Cytarabine	C9H13N3O5	Nucleotides and derivatives	845400	868780	820380	1483400	2525100	1423600	786690	899620	906980
Cycloleucine	C6H11NO2	Amino acids and derivatives	20780000	23810000	17258000	5965600	15897000	5288200	4065000	3910100	3458800
Cyclo(Phe-Glu)	C14H16N2O4	Amino acids and derivatives	9	9	9	58778	39497	56628	55406	47298	53957
Cyclo(D-Val-L-Pro)	C10H16N2O2	Amino acids and derivatives	9	9	9	23244	26228	21051	9	13224	17874
Cyanidin-3-O-rutinoside (Keracyanin)	C27H31O15+	Flavonoids	30014000	27840000	28316000	9295800	7042100	10642000	7934900	8105500	7015900
Cyanidin-3-O-galactoside	C21H21O11+	Flavonoids	8688100	10970000	7790900	14807000	10727000	12538000	3548600	3575900	3305800
Cyanidin-3-O-(2''-O-glucosyl)glucoside	C27H31O16+	Flavonoids	13607000	10221000	12856000	1643400	867020	2260200	811930	1067400	711320
Cyanidin-3,5-O-diglucoside (Cyanin)	C27H31O16+	Flavonoids	6247400	5183400	3823300	1466200	636800	1822300	546900	774760	315820
Cryptochlorogenic acid (4-O-caffeoylquinic acid)*	C16H18O9	Phenolic acids	800440	597640	425870	1332000	1130900	1441100	1842700	1763800	1780900
Crotonoside	C10H13N5O5	Nucleotides and derivatives	1206700	1223200	1129600	1298200	2194400	1273600	613280	694350	891170
Creatine	C4H9N3O2	Organic acids	40079	33778	28751	81311	74257	69295	85355	69974	94089
Corosolic Acid Methyl Ester	C31H50O4	Terpenoids	1503.9	1861.7	1076.9	9089.9	7818.4	6889.6	17786	16004	15697
Corosolic acid	C30H48O4	Terpenoids	9070800	9263900	6277400	20838000	21413000	17471000	22333000	18035000	16392000
Cordycepin (3'-Deoxyadenosine)	C10H13N5O3	Nucleotides and derivatives	29684	29154	18329	13462	7981.1	21741	11957	11175	8666.6
Coniferyl-alcohol	C10H12O3	Phenolic acids	198830	240990	147730	534520	311920	562580	211830	238900	280360
Cis-Coutaric acid	C13H12O8	Phenolic acids	9	9	9	486320	297180	560090	581380	534470	449090
cinnamtannin D1	C45H36O18	Tannins	193900	178880	174360	392340	313140	320360	461380	489850	371720
cinnamtannin B1	C45H36O18	Tannins	181780	176710	277180	506130	582170	543820	546380	627990	693370
cinnamic acid	C9H8O2	Phenolic acids	31135	29149	25661	9624.6	9864.5	12116	11543	7755.5	10923
Chrysophanol-8-O-glucoside	C21H20O9	Quinones	35134	35888	37676	188660	212530	195340	170540	144950	154930
Chrysoeriol-7-O-rutinoside	C28H32O15	Flavonoids	296890	270980	296070	20742	177640	29668	72140	24518	41281
Chrysoeriol-7-O-glucoside	C22H22O11	Flavonoids	37345000	30570000	30626000	600570	3294500	869290	1363800	1490400	1601900
Chrysoeriol-7-O-(6''-malonyl)glucoside	C25H24O14	Flavonoids	123810	115420	103150	13089	42979	18959	15908	20063	20112
Chrysoeriol	C16H12O6	Flavonoids	3119100	2334900	2153400	83403	229080	104540	202530	155870	162450
Chrysin	C15H10O4	Flavonoids	38474	27086	28314	19705	108520	34875	65341	68886	58008
Chlorogenic acid methyl ester	C17H20O9	Phenolic acids	336020	203240	267790	1904900	1232700	1355500	4641200	3507500	3236900
Chlorogenic acid (3-O-caffeoylquinic acid)*	C16H18O9	Phenolic acids	601070	434870	333620	1041300	754550	864770	1274800	1250300	1290800
Chelidonic acid	C7H4O6	Organic acids	9	9	9	45308	12516	24660	55616	66766	88722
Catechin-catechin-catechin	C45H38O18	Flavonoids	19954000	17192000	17793000	7758200	9307600	8076100	7892600	8365300	7443800
Catechin	C15H14O6	Flavonoids	630420	586080	588370	322810	541830	296290	285230	303060	303880
Camaldulenic acid	C30H46O4	Terpenoids	13484	10644	12543	65787	63140	71009	54178	47250	51036
Caftaric acid	C13H12O9	Phenolic acids	16459	28529	29402	227970	196340	324810	178640	127560	113750
Caffeoylcholine-5-O-glucoside*	C20H30NO9+	Alkaloids	43717	39075	21109	71482	82644	69577	41520	51499	48759
Caffeoylcholine-4-O-glucoside*	C20H30NO9+	Alkaloids	34981	43602	29634	67467	86039	68906	39573	46133	45666
Caffeine	C8H10N4O2	Alkaloids	2707300	1741200	2261800	16466000	15758000	17847000	8305800	8881100	9095000
Butin-7-O-glucoside	C21H22O10	Flavonoids	7401500	7216900	6818700	2300100	2191000	2363900	1682000	1731000	1741500
Butin	C15H12O5	Flavonoids	405000	619230	455030	149750	194810	151920	86925	76669	125370
Biotin	C10H16N2O3S	Others	149080	78849	112960	516910	396590	652400	421940	314700	359520
Biochanin A	C16H12O5	Flavonoids	20243	47773	29728	154760	178630	115630	379180	325160	124600
Betulonic acid	C30H46O3	Terpenoids	9	9	9	42765	33144	23095	72844	85742	71935
Betulinic acid	C30H48O3	Terpenoids	371870	243380	216590	773590	956910	841980	1133500	1444400	1464000
Betaine	C5H11NO2	Alkaloids	6790400	7363700	8052600	4791300	6147200	6019800	4189300	3561100	2544700
Bergenin	C14H16O9	Phenolic acids	16226	18414	20186	23364	18104	22205	9	9	9
Benzyl-(2''-O-xylosyl)glucoside	C18H26O10	Phenolic acids	1245300	1076300	1428600	5270900	3801600	5351000	3640600	6022000	4028600
Benzyl β-primeveroside	C18H26O10	Phenolic acids	1154100	1172700	1398900	4491000	5602700	3440900	4141600	3688200	3234200
Benzyl salicylate	C14H12O3	Phenolic acids	12540	14579	13689	6984.8	12524	3997.9	5808.8	6856.7	3272.2
Benzyl salicylate	C14H12O3	Ester	550630	561060	222300	51126	84884	46931	58828	121300	67356
Benzyl glucoside	C13H18O6	Phenolic acids	16724	13131	8948.5	43029	36380	38824	15540	18200	36154
Benzaldehyde	C7H6O	Aldehyde	85638	63715	68369	124890	99376	92793	1694200	1491200	1359400
Barbituric acid	C4H4N2O3	Nucleotides and derivatives	219250	340840	270670	163510	95848	182460	98004	107610	98912
Baicalin	C21H18O11	Flavonoids	448680	260680	326390	59850	260750	49550	56193	42844	37630
Baicalein	C15H10O5	Flavonoids	8103.3	9	9	187730	121830	118050	58827	48048	79375
Azelaic acid	C9H16O4	Organic acids	16038000	13811000	14150000	6343900	7250500	7512500	9810000	8676400	8302900
Ayapin	C11H8O3	Lignans and Coumarins	1211100	998970	1092700	457900	455520	511510	577880	613210	507910
Avicularin	C20H18O11	Flavonoids	5240900	4120100	4002000	6322700	25412000	6020800	3804600	3788300	3354000
Astringin	C20H22O9	Others	9	9	9	113270	76610	116970	725540	914800	948410
Aspartic acid (calcium)	C4H5CaNO4	Amino acids and derivatives	2872400	3819300	3768300	2179500	3404100	3030500	1046200	1253100	1321000
Arginine methyl ester	C7H16N4O2	Amino acids and derivatives	1118700	1251000	1181200	472940	1058200	455310	349780	346440	307200
Arctiin	C27H34O11	Lignans and Coumarins	9	9	9	38774	23586	31023	17114	10457	23895
Apigenin-6,8-di-C-glucoside (Vicenin-2)	C27H30O15	Flavonoids	5977600	7947900	7724000	4960900	8738800	4114300	3875400	2761300	3046700
Anthranilic Acid*	C7H7NO2	Phenolic acids	93813	96228	82671	205440	180920	222000	919240	745020	849450
Anthranilate-1-O-Sophoroside	C19H27NO12	Phenolic acids	717780	700950	388000	966260	920780	781490	1082100	1374600	1273300
Annurcoic acid	C30H46O5	Terpenoids	544.72	527.85	281.41	2515.3	2887.3	1761.9	2753.8	2460.3	2268.3
Aloe-Emodin-9-Anthrone	C15H12O4	Quinones	19442	16147	18021	6301.5	21035	15307	41100	34174	21913
Allopurinol	C5H4N4O	Nucleotides and derivatives	29654	19538	32843	16406	24010	28282	50136	48655	55824
Agmatine	C5H14N4	Alkaloids	151190	150370	123400	287870	334580	276250	320750	316960	312840
Adenosine 5'-monophosphate	C10H14N5O7P	Nucleotides and derivatives	612220	588300	549190	1610000	1395100	1753700	1793800	1582200	1943500
Adenosine 5'-diphosphate	C10H15N5O10P2	Nucleotides and derivatives	495870	750290	617360	412470	338500	332250	280960	239910	293830
Adenine	C5H5N5	Nucleotides and derivatives	5475500	5404700	4273900	5305100	11360000	5347000	2846500	2870100	3746200
Acacetin	C16H12O5	Flavonoids	38194	68192	39380	235580	278720	184780	618260	481060	221520
Abscisic acid	C15H20O4	Organic acids	314840	318630	328360	1708800	1417200	1693400	2069400	2073900	2128900
9S-Hydroxy-10E,12Z-octadecadienoic acid	C18H32O3	Lipids	713730	840450	594710	1160100	1030000	1084600	1377000	1665800	1795500
9-Oxo-10E,12Z-octadecadienoic acid	C18H30O3	Lipids	37930	41855	33002	149960	118180	144030	163400	205100	217020
9-Hydroxy-12-oxo-15(Z)-octadecenoic acid	C18H32O4	Lipids	20750	21870	11660	44386	43169	37650	64166	63225	70766
9-Hydroxy-12-oxo-10(E),15(Z)-octadecadienoic acid	C18H30O4	Lipids	68276	108170	95707	52079	38733	34810	41020	34970	36625
9-Hydroxy-10,12,15-octadecatrienoic acid	C18H30O3	Lipids	39783	35835	28712	154340	117500	125430	165270	204550	222680
9,16-Dihydroxypalmitic acid*	C16H32O4	Lipids	2465300	2164200	2147200	46658000	39305000	40599000	18072000	19867000	23889000
9,12-Octadecadien-6-Ynoic Acid	C18H28O2	Lipids	3110000	4284100	1941500	1412100	1617300	1040800	2885700	3108300	3101200
9,12,13-Trihydroxy-10,15-octadecadienoic acid	C18H32O5	Lipids	388240	331420	263290	604890	505420	468690	6462100	5264400	5420600
9,10,13-Trihydroxy-11-Octadecenoic Acid	C18H34O5	Lipids	1692200	1267600	1256200	2470300	1962600	1830600	31515000	28705000	26522000
9-(Arabinosyl)hypoxanthine	C10H12N4O5	Nucleotides and derivatives	294720	262640	297010	192480	217670	160170	497180	494670	556640
9(10)-EpOME;(9R,10S)-(12Z)-9,10-Epoxyoctadecenoic acid	C18H32O3	Lipids	68293	65022	62770	115610	94829	102050	234500	261620	296670
8-Methoxykaempferol-7-O-rhamnoside	C22H22O11	Flavonoids	37494	32278	26642	117840	84652	110730	103840	75232	81145
8-Azaguanine	C4H4N6O	Nucleotides and derivatives	196070	160250	178520	145620	120900	169110	499510	426280	337190
7-Methylxanthine	C6H6N4O2	Nucleotides and derivatives	35379	33655	45068	159500	111440	154290	348860	320220	313100
6-Methylmercaptopurine	C6H6N4S	Nucleotides and derivatives	13246000	14211000	13015000	25929000	23386000	25088000	27782000	27727000	28634000
6-Methylaloe Emodin	C16H12O5	Quinones	1164.2	1514.2	881.04	7402	7971	4923.7	20648	15388	6183
6-Methoxyquercetin-3-O-Xyloside	C21H20O12	Flavonoids	89696	121540	113750	48944	31004	49479	47738	39086	51053
6-Hydroxynicotinic acid	C6H5NO3	Alkaloids	92920	69436	98877	12691	12482	19555	51060	26004	55359
6-HydroxyLuteolin	C15H10O7	Flavonoids	9	9	9	7424700	5112000	6260000	11793000	10912000	10877000
6-Hydroxykaempferol-7,6-O-Diglucoside	C27H30O17	Flavonoids	2174000	2409400	1798000	5283100	4935500	5545500	5819200	5196500	5573600
6-Hydroxykaempferol-3,7,6-O-triglycoside	C33H40O22	Flavonoids	9	9	9	25568	26648	13553	129680	79729	62548
6-Hydroxykaempferol-3,6-O-Diglucoside-7-O-Glucuronic Acid	C33H38O23	Flavonoids	35232	39526	26550	1938200	1998600	1952100	1896000	1691800	1981700
6-Hydroxykaempferol-3,6-O-Diglucoside	C27H30O17	Flavonoids	959520	935810	1090300	4698400	3363100	4753500	3753300	2599400	3343600
6-C-Methylquercetin-3-O-rutinoside	C28H32O16	Flavonoids	8351.9	14373	6164.7	26846000	22176000	25669000	13084000	15183000	17101000
6-C-Methylquercetin-3-O-rhamnoside	C22H22O11	Flavonoids	20809	16156	19326	71913	56404	110440	30907	35795	26922
6-Aminocaproic acid	C6H13NO2	Organic acids	12651000	12360000	12025000	36024000	35041000	38661000	17320000	17272000	17771000
6′-O-Sinapoylsucrose	C23H32O15	Phenolic acids	9	9	9	196920	149080	179620	184390	212190	189000
5-O-p-Coumaroylshikimic acid O-glucoside	C22H26O12	Phenolic acids	74330	51667	60047	26988	9	9	9	9	9
5-O-Caffeoylshikimic acid	C16H16O8	Phenolic acids	181720	246810	213160	870950	605980	559140	1769500	1431600	1531400
5'-Methoxyisolariciresinol-9'-O-glucoside	C27H36O12	Lignans and Coumarins	17284	14368	10545	89410	76638	76328	42108	56388	75495
5-L-Glutamyl-L-amino acid	C8H14N2O5	Amino acids and derivatives	32617	36022	22697	69670	54666	57497	55806	77251	66404
5-Hydroxy-L-tryptophan	C11H12N2O3	Amino acids and derivatives	9	9	9	81513	54644	54922	128610	116650	142810
5'-Glucosyloxyjasmanic acid	C18H28O9	Phenolic acids	306950	339530	269230	13851000	8832200	11760000	17929000	18300000	18461000
5'-Deoxyadenosine	C10H13N5O3	Nucleotides and derivatives	65051	86530	78265	59856	48140	56307	23572	25538	18744
5'-Deoxy-5'-(methylthio)adenosine	C11H15N5O3S	Nucleotides and derivatives	4586000	3143300	3150800	14847000	12903000	24993000	22731000	23327000	21564000
5-Aminoimidazole ribonucleotide	C8H14N3O7P	Nucleotides and derivatives	946220	960320	830590	3511600	2784100	3864200	1419700	1582500	1713100
5-Acetamidopentanoic Acid	C7H13NO3	Organic acids	63132	71230	86772	327720	261420	249120	447960	505150	508080
5,7-Dihydroxy-4-methoxyflavone-3-O-xylose-(1-6)-glucose	C27H30O15	Flavonoids	23755000	23823000	25526000	9293300	6205500	9937500	7165800	7061300	7127700
5,7,4'-trihydroxy-6,3',5'-trimethoxyisoflavone	C18H16O8	Flavonoids	1027.7	2882.4	3208.3	2497.1	1538.4	3465.2	5215.1	5720.1	4812.2
5,6,7-Trimethoxycoumarin	C12H12O5	Lignans and Coumarins	24093	38598	22921	4307.4	5415.2	4275	2666.4	1469.3	3125.4
5,6,3′,4′-Tetrahydroxy-3,7-dimethoxyflavone-6-O-glucoside	C23H24O13	Flavonoids	81248	82499	113440	61006	120120	74572	9	9	9
5,2'-Dihydroxy-7,8-dimethoxyflavone glycosides	C23H24O11	Flavonoids	220290	213460	172780	125960	130900	112100	80325	115710	63431
5-(2-Hydroxyethyl)-2-O-glucosylphenol	C14H20O8	Phenolic acids	1811100	1945100	1929300	5153600	5834400	5493600	5422400	4884500	4720100
4-Oxo-9Z,11Z,13E,15E-Octadecatetraenoic Acid	C18H26O3	Lipids	61103	60512	55736	30922	32060	37053	24543	24267	21996
4-O-Glucosyl-3,4-dihydroxybenzyl alcohol	C13H18O8	Phenolic acids	424440	447950	422920	1326000	1300300	1575000	1515600	1469500	1631300
4-O-(6'-O-Glucosylcaffeoylglucosyl)-4-hydroxybenzyl alcohol	C28H34O15	Phenolic acids	66157	82727	55963	335940	200070	327880	289010	277890	298940
4-O-(6'-O-Glucosylcaffeoyl)-4-hydroxybenzyl alcohol	C22H24O10	Phenolic acids	22238	16370	21517	41643	24002	43142	47266	38377	40360
4-O-(6'-O-Glucosylcaffeoyl)-4-hydroxybenzoic Acid	C22H22O11	Phenolic acids	128030	73142	115380	4707.8	17854	4329	9	9468.4	3727.8
4-Methoxycinnamic acid	C10H10O3	Phenolic acids	105580	119180	97738	66136	58817	67328	43173	42018	48737
4-Hydroxymandelonitrile	C8H7NO2	Alkaloids	6411.1	6681.2	7136.6	89592	36743	362440	441020	433950	297970
4-Hydroxybenzylamine	C7H9NO	Alkaloids	9	9	9	581870	499770	472530	2828300	3008300	3079000
4-Hydroxy-7-methoxycoumarin-β-rhamnoside	C16H18O8	Lignans and Coumarins	26846	24946	24047	79054	49589	93054	108270	83327	59414
4-AminoSalicylic acid	C7H7NO3	Phenolic acids	9	9	9	80120	68551	77428	71922	96854	74606
4-Aminophenol	C6H7NO	Alkaloids	112980	115200	101840	323580	316130	217550	3463200	3607600	4045100
4,8-Dihydroxyquinoline-2-carboxylic acid	C10H7NO4	Organic acids	58495	80601	53015	149330	156230	139040	463720	376500	378170
3β,19α-Dihydroxyolean-12-en-28-oic acid	C30H48O4	Terpenoids	12303	10739	9065.5	22492	23957	20636	18823	32193	21875
3-Phospho-D-glyceric acid	C3H7O7P	Others	1060300	1224900	1152500	932020	997780	971310	578360	572500	556170
3-O-p-Coumaroylshikimic acid-O-glucoside	C22H26O12	Phenolic acids	1709300	2022300	1496400	121580	144390	185500	112440	80289	98875
3-O-p-Coumaroylshikimic acid	C16H16O7	Phenolic acids	55571	81981	55020	126370	44908	91316	373920	292170	325120
3-O-Acetylpinobanksin	C17H14O6	Flavonoids	105310	78192	75653	74012	109460	165640	317240	256690	195560
3-Methylxanthine	C6H6N4O2	Nucleotides and derivatives	2779900	2524700	2833000	11852000	8498900	10357000	23792000	22038000	22056000
3-Methylmalic acid	C5H8O5	Organic acids	191060	280890	163610	476560	447910	368230	676980	666020	626350
3-Methylkaempferol	C16H12O6	Flavonoids	801610	579250	661120	17315	216200	7942	30866	54818	26492
3-Methyl-2-Oxobutanoic acid	C5H8O3	Organic acids	33813	47142	43779	31258	28753	37504	81810	95044	70342
3-Methyl-1-pentanol	C6H14O	Others	1626300	1014000	1052000	206890	361780	274360	310040	254060	231970
3-Isopropylmalic Acid*	C7H12O5	Organic acids	402860	417490	393240	749060	553240	734940	942950	959020	872890
3-Indolepropionic acid	C11H11NO2	Alkaloids	9	9	9	26315	19980	19592	37600	48940	59017
3-Hydroxy-palmitic acid methyl ester	C17H34O3	Lipids	36853	26339	24990	127020	98544	149470	1070100	1019600	953550
3-Hydroxyoctadecanoic Acid*	C18H36O3	Lipids	432670	546770	514570	863570	1008600	1175600	791370	549960	736860
3-Hydroxybutyric acid	C4H8O3	Organic acids	3172300	3213000	3077200	10937000	8945400	9121100	7380800	7177700	6302700
3-Hydroxy-5-Methylphenol-1-O-Glucoside	C13H18O7	Phenolic acids	9	9	9	16309	11282	15278	18307	9793.7	10403
3-Hydroxy-5-Methylphenol-1-O-(6'-Digalloyl)Glucoside	C27H26O15	Phenolic acids	126240	81572	75205	52624	31565	46085	21563	27067	44216
3-Hydroxy-3-methylpentane-1,5-dioic acid	C6H10O5	Amino acids and derivatives	5036700	5167300	4743000	1788400	2167700	1297500	3474100	3341300	3014100
3-Epiursolic Acid	C30H48O3	Terpenoids	2382600	1238700	1552100	963270	1183200	1088100	1883900	3216500	2457500
3-Dehydroshikimic acid	C7H8O5	Organic acids	771720	962630	789970	245700	309780	270950	387010	378160	450210
3,4-dihydroxyphenylethanol-β-D-glucopyranoside	C14H20O8	Phenolic acids	6051.8	6333.8	9908	113990	104370	112060	92322	129250	95645
3,4-Dihydroxy-L-phenylalanine (L-Dopa)	C9H11NO4	Amino acids and derivatives	48757	53117	42071	133870	99989	132760	128890	86727	91551
3,4'-Dihydroxy-3'-methoxybenzenepentanoic acid	C12H16O5	Phenolic acids	9	9	9	86588	67037	73695	125190	124190	117650
3,4'-Dihydroxy-3',5'-dimethoxypropiophenone	C11H14O5	Phenolic acids	286640	425950	287590	773960	508740	810590	454660	435840	461530
3,4,2',4',6'-Pentahydroxychalcone-4'-O-glucoside	C21H22O11	Flavonoids	425170	431830	395190	205800	159150	151860	143270	129260	108790
3,3',5,7-Tetrahydroxy-4',6-Dimethoxyflavone-7-O-Gentiobioside; (Laciniatin-7-O-Gentiobioside)	C29H34O18	Flavonoids	253010	182170	232940	1569200	1402000	1829700	380460	446440	460790
3,24-Dihydroxy-17,21-semiacetal-12(13)oleanolic fruit	C30H48O4	Terpenoids	9569600	8579600	6194900	21687000	20664000	16839000	21962000	18762000	16432000
2-α-Linolenoyl-glycerol-1-O-glucoside	C27H46O9	Lipids	61003	106230	60549	51492	75244	60216	14515	20249	16931
2-α-Linolenoyl-glycerol-1,3-di-O-glucoside	C33H56O14	Lipids	62519	50939	37116	16673	24590	11483	15689	8943.4	7184.8
2-α-Linolenoyl-glycerol*	C21H36O4	Lipids	1568900	1440900	1353500	4202500	3579200	3888400	1918800	1892000	1754200
2α,3α-Epoxy-5,7,3',4'-tetrahydroxyflavan-(4β-8-epicatechin)	C30H24O12	Tannins	2235600	2029200	2205400	967250	877190	978840	738060	683230	796090
2α,3α-Dihydroxyursolic acid	C30H48O5	Terpenoids	7244.4	8722.2	6500.5	40556	48493	33769	53292	43371	39554
2α,3α,23-trihydroxyolean-12-en-28-oic acid	C30H48O5	Terpenoids	4120700	4466900	2648800	7699800	9467600	5931500	6112900	4292900	2574600
2R-Hydroxyoctadecanoic Acid*	C18H36O3	Lipids	70881	50684	52648	191930	147100	220080	755230	813520	645870
2-Propylsuccinic acid	C7H12O4	Organic acids	78938	63926	89348	104900	77895	75882	170560	165220	157260
2-Propylmalic Acid*	C7H12O5	Organic acids	477630	476690	447320	898200	674640	902150	1059600	1065000	1007000
2-Propylglutaric acid	C8H14O4	Organic acids	294000	281770	238250	3121900	2147800	3375300	2444300	2314200	2420500
2-Picolinic acid	C6H5NO2	Organic acids	72229	82828	63920	286670	267790	209420	257470	229630	273050
2'-O-Methyladenosine	C11H15N5O4	Nucleotides and derivatives	3508000	3620700	3283200	1201100	1549800	1257400	542920	535590	596570
2-Methyl-3-oxosuccinic acid	C5H6O5	Organic acids	67031	77161	39344	485080	507110	524660	663880	561450	655220
2-Isopropylmalic Acid*	C7H12O5	Organic acids	538010	510970	369940	919320	722580	892000	1102700	1092000	1145000
2-Hydroxyphenol-1-O-glucosyl(6→1)rhamnoside	C18H26O11	Phenolic acids	70796	69450	63524	9	9	9	9	9	9
2'-HydroxyIsoxanthohumol	C21H22O6	Flavonoids	23353	27128	23950	39718	28239	17848	275450	282860	315430
2-Hydroxyhexadecanoic acid	C16H32O3	Organic acids	406600	304040	279700	3395200	2797500	3721200	21880000	20559000	18840000
2-Hydroxyglutaric Acid	C5H8O5	Organic acids	234550	273740	267120	471380	485600	471130	539350	561950	505930
2-Hydroxybenzaldehyde (Salicylaldehyde)	C7H6O2	Phenolic acids	15986	7417.2	8250	26370	20346	17645	26333	19270	41321
2-Hydroxy-4-methylpentanoic acid	C6H12O3	Organic acids	9	9	9	56806	35877	50359	45936	45493	45216
2'-Hydoxy,5-methoxyGenistein-4',7-O-diglucoside	C28H32O17	Flavonoids	1590500	930210	1314200	6716500	5570300	7356600	1845100	2166800	2163900
2-Feruloyl-sn-glycerol*	C13H16O6	Phenolic acids	48171	58078	52610	455970	241750	368730	424580	435920	478800
2-Deoxyribose-1-phosphate	C5H11O7P	Nucleotides and derivatives	99910	85361	160900	355530	238530	292590	522090	343840	333910
2'-Deoxyinosine-5'-monophosphate	C10H13N4O7P	Nucleotides and derivatives	2404000	2174900	2480900	1031000	1142900	1192400	1074000	1174100	1156700
2'-Deoxyinosine	C10H12N4O4	Nucleotides and derivatives	92775	106730	76434	51022	41464	71085	39673	42872	36825
2'-Deoxycytidine	C9H13N3O4	Nucleotides and derivatives	630360	725020	572530	158240	193420	158270	128370	132670	153320
2'-Deoxyadenosine	C10H13N5O3	Nucleotides and derivatives	1540800	1578800	1274500	728830	631400	1011500	753880	724700	707510
2-Dehydro-3-deoxy-L-arabinonate	C5H8O5	Others	243670	307860	235510	529470	483770	484730	619270	578540	514530
2-Amino-3-methoxybenzoic Acid	C8H9NO3	Phenolic acids	215980	195250	180100	418890	357110	409620	809720	747160	837990
24,30-Dihydroxy-12(13)-enolupinol	C30H48O3	Terpenoids	437060	285870	290290	1025000	877160	934080	1444400	1530300	1674200
23-Hydroxybetulinic acid	C30H48O4	Terpenoids	917.08	1364.8	845.2	8705.7	9097.6	8796.3	17204	14250	13299
2,6-Dimethyl-7-octene-2,3,6-triol	C10H20O3	Others	2134700	1698200	1776400	784930	857170	873070	1033200	951460	960120
2,6-Dimethoxybenzoic Acid	C9H10O4	Phenolic acids	58624	92008	56816	548640	831120	604380	853320	649300	470110
2,6-Dihydroxyacetophenone	C8H8O3	Phenolic acids	9	9	9	29027	18212	21676	124610	108810	106240
2,6-Diaminooimelic acid	C7H14N2O4	Organic acids	26541	28670	33175	152840	160520	145260	44032	53372	75450
2,4-Dimethyl-benzaldehyde	C9H10O	Aldehyde	76247	96658	67474	159050	97601	136660	223480	236590	139380
2,3-Dihydroxy-3-Methylbutanoic Acid	C5H10O4	Organic acids	1074300	1041900	1052800	2209100	1968000	2005900	2425700	2323900	2283000
2,3-Dihydroxy 5(6),12(13)diene ursolic acid	C30H46O4	Terpenoids	9	9	9	2809	2575.5	1798.1	5051.9	4175.9	3478.9
2,2-Dimethylsuccinic acid	C6H10O4	Organic acids	12530	22025	14776	29672	29232	41728	18014	9	14340
2-(Formylamino)benzoic Acid	C8H7NO3	Phenolic acids	263980	478730	153320	73143	70106	75150	262800	364950	324280
2-(Dimethylamino)guanosine	C12H17N5O5	Nucleotides and derivatives	2459500	2422800	2285900	356190	745540	414510	397660	339250	321820
2-(D-Glucosyloxy)-4-hydroxybenzeneacetonitrile	C14H17NO7	Alkaloids	9	9	9	25610	23023	25482	28484	23927	39204
2-(7-Dihydroxyl)-benzofuranyl-ferulic acid	C18H14O6	Phenolic acids	9	9	9	322940	251090	313780	276110	303880	259070
2(3H)-Benzothiazolone	C7H5NOS	Alkaloids	23040	29265	26613	67127	36767	79248	43788	62194	64565
1β,2α,3α,19α,23-Pentahydroxyurs-12-en-28-oic acid	C30H48O7	Terpenoids	14037	8329.8	20810	9	9	9	9	9	9
1-α-Linolenoyl-glycerol-3-O-glucoside	C27H46O9	Lipids	57783	114390	62371	49422	65231	66363	14264	18950	14597
1-α-Linolenoyl-glycerol*	C21H36O4	Lipids	1572300	1408700	1420900	3761900	3530400	3813900	1804100	2001800	1772700
1-Stearidonoyl-Glycerol	C21H34O4	Lipids	8259.6	7524.3	4499.1	32936	24176	27603	17333	31393	35898
1-Oxo-Siaresinolic acid	C30H46O5	Terpenoids	9	9	9	8647.6	10090	5726.9	8315.8	6998.6	5222.9
1-O-Sinapoyl-D-glucose	C17H22O10	Phenolic acids	398390	387120	366210	6108300	4867000	6566600	5609700	5918000	6307100
1-O-p-Coumaroyl-β-D-glucose	C15H18O8	Phenolic acids	2073700	1999600	2161900	5397400	3053500	5969000	2242100	2224800	2581500
1-O-Gentisoyl-D-glucoside	C13H16O9	Phenolic acids	14858000	13360000	10252000	58247000	62405000	56958000	53527000	50200000	44314000
1-O-galloyl-β-D-glucose	C13H16O10	Phenolic acids	58039	62587	65694	177740	141960	213820	155790	147980	142300
1-O-Feruloylquinic acid	C17H20O9	Phenolic acids	742980	442290	456430	2142900	1621200	1739300	3506300	2886400	3093500
1-O-Feruloyl-D-Glucose	C16H20O9	Phenolic acids	1142900	1174200	1121100	3162600	2109000	2713400	2315600	2011700	1987300
1-O-Feruloyl-3-O-p-Coumaroylglycerol	C22H22O8	Phenolic acids	9	9	9	1919.9	1432.1	1994.7	2146	3179.4	3480.5
1-Octanol	C8H18O	Alcohol	270630	285460	261430	158810	185920	184930	109160	115210	90340
1-O-Caffeoyl-β-D-glucose	C15H18O9	Phenolic acids	1458200	1390800	1561800	7787800	4774700	9025200	4661900	4653200	5122600
1-O-(3,4-Dihydroxy-5-methoxy-benzoyl)-glucoside	C14H18O10	Phenolic acids	776640	799230	777280	441700	313250	430960	349600	371420	298330
1-Methoxy-indole-3-acetamide	C11H12N2O2	Alkaloids	247670	234880	281100	1918800	1490700	1908500	3942500	4098600	4642000
1-Linolenoyl-rac-glycerol-diglucoside	C33H56O14	Lipids	1663700	1604600	1675400	655150	837670	586190	1087100	983760	983600
1-Feruloyl-sn-glycerol*	C13H16O6	Phenolic acids	53252	39668	57756	391930	254260	394840	406160	471260	444680
1-beta-D-Arabinofuranosylurac​il	C9H12N2O6	Nucleotides and derivatives	314440	400510	377260	343700	469350	336350	100660	150360	231430
1-Aminocyclopropane-1-carboxylic acid	C4H7NO2	Organic acids	78197	117440	121880	80078	87712	88791	22314	70329	28120
13S-Hydroxy-9Z,11E,15Z-octadecatrienoic acid	C18H30O3	Lipids	235300	320870	177310	439450	574420	418660	563540	766540	711260
13-KODE; (9Z,11E)-13-Oxooctadeca-9,11-dienoic acid	C18H30O3	Lipids	37759	38117	29911	161940	118730	132950	160210	207530	222590
13(S)-HODE;13(S)-Hydroxyoctadeca-9Z,11E-dienoic acid	C18H32O3	Lipids	775460	921870	673110	1297700	1119200	1201900	1465200	1713100	1991000
12-Oxo-phytodienoic acid	C18H28O3	Lipids	8308	8267.2	6211.9	17447	20405	15164	8657.1	9739.9	11118
12-Hydroxydodecanoic acid	C12H24O3	Lipids	8697.8	7946.8	4548.1	2271.9	4510.5	3497.1	8272.3	7015.9	6004.9
12,13-Epoxy-9-Octadecenoic Acid	C18H32O3	Lipids	27455	28017	21854	58451	47464	49195	132360	143000	162530
11-O-Galloylbergenin	C21H20O13	Lignans and Coumarins	28463	26078	45198	5815.8	7693	11862	8974.8	9613.8	7368.7
10-Hydroxy-2-Decenoic Acid	C10H18O3	Lipids	9	9	9	16710	11106	10452	54964	55535	52407
10,16-Dihydroxypalmitic acid*	C16H32O4	Lipids	81675	69296	68410	1340800	1081500	1107100	427580	468550	572840
1,7-Dimethylxanthine	C7H8N4O2	Nucleotides and derivatives	1331400	1011500	1134300	4801300	13301000	4885600	25912000	25408000	26249000
1,6-anhydro-β-D-glucose	C6H10O5	Others	137390	185920	141590	1032500	965870	868590	1517600	1303900	1374900
1,2,4-Trihydroxyanthraquinone	C14H8O5	Quinones	161980	159140	64031	31998	10163	29188	9	6367	9281.4
1,2,3,6-Tetra-O-Galloyl-D-Glucose	C34H28O22	Phenolic acids	650230	516320	501460	409600	440500	305290	273410	258140	271980
1-(sn-Glycero-3-phospho)-1D-myo-inositol	C9H19O11P	Others	1879000	1252800	1611200	4179700	3724100	4966500	2006300	1943800	2086200
(E)-Linalool-1-oic acid	C10H16O3	Lipids	107220	74098	56049	9	9	9	9	9	9
Caffeyl-aldehyde	C9H8O3	Phenolic acids	427800	551210	377740	76863	139190	143250	105420	179290	124270
(7R,8S)-Dihydrodehydrodiconiferyl alcohol	C20H24O6	Lignans and Coumarins	108590	115650	128120	56934	66463	49198	44993	48472	49967
(2E)-3-[4-(β-D-glucopyranoside)-phenylacrylic]-acid	C15H18O8	Phenolic acids	102180	136620	109520	44262	48463	43125	34622	18169	27134
(-)-Jasmonoyl-L-Isoleucine	C18H29NO4	Amino acids and derivatives	824740	578130	723190	1647100	1751800	2161300	2324500	1719800	1485900
(-)-Epicatechin-3-(3''-O-methyl)gallate	C23H20O10	Flavonoids	75172	81650	54104	35408	14745	42415	61608	43453	87624
