# Supplementary material for: Deciphering aroma formation during flowering in nectar tree (Tilia amurensis): insights from integrated metabolome and transcriptome analysis
Source: For Res (Fayettev). 2023 Oct 8;3:24. doi: 10.48130/FR-2023-0024 (PMC11524258; doi:10.48130/FR-2023-0024)
Supplement: Supplementary file 1 — Supplementary data to this article can be found online. [file FR-2023-0024-S1.zip › 10.48130_FR-2023-0024-Suppl-TableS8.xlsx]

## Sheet: Sheet8
Table S8 The differentially expressed genes involved in IAA synthesis and signalt transduction pathway
Name	ID	S1-1_fpkm	S1-2_fpkm	S1-3_fpkm	S2-1_fpkm	S2-2_fpkm	S2-3_fpkm	S3-1_fpkm	S3-2_fpkm	S3-3_fpkm
TrpB	Cluster-20864.222007	0.35	1.18	0	7.96	5.56	7.6	75.32	74.55	79.52
	Cluster-20864.209427	21.1	21.72	2.9	54.05	40.46	65.28	541.47	538.63	516.43
DDC	Cluster-20864.208256	2.57	4.02	3.24	364.19	176.55	501.95	4620.83	5032.63	5368.52
	Cluster-20864.208248	2.88	2.67	3.2	163.27	94.56	257.41	2214.77	2257.98	2200.43
TAA1	Cluster-20864.326486	0.7	0.21	0.48	4	4.18	4.76	1.21	1.31	0.96
	Cluster-20864.250552	0.01	0.22	0.015	23.29	30.86	19	5.52	6.03	4.88
	Cluster-20864.27753	0.13	0.47	0.11	31.98	36.58	22.25	6.32	6.12	5.62
ALDH	Cluster-20864.154104	1.04	1.61	0.65	2.69	1.28	2.33	6.16	6.37	6.55
	Cluster-20864.39046	0.92	0	0.66	1.86	2.86	5.3	8.81	10.33	10.07
	Cluster-20864.188902	29.91	23.62	24.17	9.36	7.86	8.08	3.13	3.8	2.74
	Cluster-20864.321324	4.45	7.15	5.39	0.78	0.3	0.73	2.18	1.98	1.24
	Cluster-20864.258089	6.65	6.48	3.9	1.49	2.07	1.5	0.74	0.46	0.56
AUXI	Cluster-20864.199002	1.41	2.2	1.58	13.43	12.51	11.84	4.98	4.8	3.89
	Cluster-20864.142998	0	0.1	0.2	3.57	3.56	3.66	0.75	1.92	1.63
TIR1	Cluster-20864.200104	17.36	10.23	11.53	50.58	47.18	48.74	99.1	102.61	90.39
	Cluster-20864.212893	36.63	37.65	32.09	90.52	82.21	96.88	170.73	165.85	152.8
	Cluster-20864.169572	6.81	9.14	7.23	42.87	35.99	37.77	75.31	74.57	67.29
	Cluster-20864.205577	3.5	5.3	2.91	14.16	16.03	15	30.05	30.47	28.52
	Cluster-20864.326486	0.7	0.21	0.48	4	4.18	4.76	1.21	1.31	0.96
	Cluster-20864.164402	38.56	35.52	34.99	15.74	12.69	15.54	4.43	6.09	6.36
GH3	Cluster-20864.212791	1.6	1.44	3.26	24.21	17.4	27.36	125.75	120.98	121.59
	Cluster-20864.330473	2.15	2.82	1.74	12.44	14.27	12.53	41.29	41.98	37.19
	Cluster-20864.186194	0.52	0.63	0.56	14.7	17.5	16.91	44.22	46.05	45.16
	Cluster-20864.156789	2.68	3.45	2.37	1.18	0.74	1.29	5.25	4.29	3.55
	Cluster-20864.100571	80.45	141.71	135.43	10.23	12.53	17.99	41.8	37.36	38.21
	Cluster-20864.224280	64.4	119.39	99.11	8.7	12.06	13.2	32.8	36.13	28.5
	Cluster-20864.302129	0.35	0.46	0.62	6.73	4.96	6.03	13.79	15.77	14.36
	Cluster-20864.201112	0	0	0	11.22	10.7	11.65	3.73	3.76	3.15
	Cluster-20864.181754	3.53	4.81	2.58	10.02	8.4	8.77	15.39	19.68	18.35
	Cluster-20864.126481	22.47	38.14	28.19	2.3	1.95	2.66	7.02	7.76	6.34
	Cluster-20864.208323	0.01	0.05	0.03	0.91	0.54	3.16	8.28	10.26	9.47
SAUR	Cluster-20864.233804	3.99	5.52	3.58	17.34	18.85	16.47	43.1	44.39	43.93
	Cluster-20864.156174	3.85	5.68	3.06	11.75	12.26	13.2	32.64	32.56	30.79
	Cluster-20864.32036	2.28	2.04	2.11	4.61	5.04	3.68	18.09	20.17	16.26
	Cluster-1612.1	0.68	0.11	0.17	1.9	1.6	1.26	4.86	5	5.85
	Cluster-20864.4390	0.26	0.11	0.11	8.5	8.82	9.22	18.84	15.66	19.87
	Cluster-20864.361	0.46	1.14	1.03	2.37	3.81	4.7	13.31	13.55	12.79
	Cluster-20864.198409	0.23	0.19	1.03	18.14	15.03	9.4	33.56	28.74	33.97
	Cluster-20864.190416	1.65	2.3	1.48	6.94	9.99	10.02	16.75	14.36	17.84
	Cluster-20864.136994	0.02	0.05	0.04	8.02	5.83	2.93	12.8	11.39	10.29
AUX-IAA	Cluster-20864.200104	17.36	10.23	11.53	50.58	47.18	48.74	99.1	102.61	90.39
	Cluster-20864.212893	36.63	37.65	32.09	90.52	82.21	96.88	170.73	165.85	152.8
	Cluster-20864.204897	6.35	6.37	9.14	15.32	19.27	14.01	42.89	38.16	41.58
	Cluster-20864.188432	1.69	1.52	0.73	22.71	34.91	20.72	81.42	80.87	93.34
	Cluster-20864.215885	31.87	36.31	23.1	101.98	94.88	110.35	195	191.33	203.15
	Cluster-20864.273052	6.17	6.2	7.43	17.8	15.82	10.64	44.16	44.98	43.78
	Cluster-20864.198898	0.56	0.46	0.16	16.23	22.68	10.83	56.75	53.36	47.13
	Cluster-20864.169572	6.81	9.14	7.23	42.87	35.99	37.77	75.31	74.57	67.29
	Cluster-20864.163212	5.37	3.86	4.4	50.8	48.02	35.65	15.98	14.88	13.82
	Cluster-20864.205577	3.5	5.3	2.91	14.16	16.03	15	30.05	30.47	28.52
	Cluster-20864.276848	6.19	8.54	9.29	107.43	98.6	87.24	35.39	36.04	37.44
	Cluster-20864.216539	18.07	22	12.49	37.35	36.73	28.95	87.42	84.05	84.45
	Cluster-20864.234717	110.08	108.41	135.02	40.41	54.7	39.95	182.57	153.99	235.59
	Cluster-20864.276030	5.92	6.72	8.69	18.11	27.56	26.06	46.61	51.81	53.67
	Cluster-20864.169568	0.82	1.76	1.66	6.07	7.69	6.94	16.47	12.7	14.75
	Cluster-20864.238156	0.05	0.03	0.02	35.37	39.54	48.52	84.3	78.88	84.99
	Cluster-20864.104719	1.23	1.87	2.01	10.32	8.03	6.75	2.42	3.79	2.97
	Cluster-20864.169570	0.34	0.19	0.82	3.81	2.72	2.85	4.96	5.46	6.35
	Cluster-20864.293300	0.03	0.01	0.56	3.72	3.44	3.13	0.8	1.68	1.66
	Cluster-20864.112266	28.01	38.05	35.98	9.93	5.25	9.68	1.39	4.96	2.1
ARF	Cluster-20864.212791	1.6	1.44	3.26	24.21	17.4	27.36	125.75	120.98	121.59
	Cluster-20864.276727	6.92	6.78	5.86	11.96	15.17	13.92	40.12	41.4	45.92
	Cluster-20864.109301	77.56	84.43	68.99	13.68	11.8	14.63	3.45	3.58	3.84
	Cluster-20864.294042	0.32	0.22	0.17	3.3	4.55	2.95	0.67	1.21	0.94
	Cluster-20864.258951	45.91	45.78	49.27	7.09	6.2	7.96	2.19	2.53	2.34
	Cluster-20864.290723	35.01	37.77	44.18	6.95	4.9	5.09	1.74	1.39	1.72
	Cluster-20864.161117	57.26	71.09	50.51	10.01	10.93	12.47	3.78	4.04	3.6
	Cluster-20864.13366	0.07	0.01	0.03	5.28	7.45	4.36	1.49	1.34	1.09
	Cluster-20864.201112	0.09	0.11	0.05	11.22	10.7	11.65	3.73	3.76	3.15
	Cluster-20864.286996	1.87	1.22	0.96	1.74	3	2.05	0.4	0.29	0
	Cluster-20864.241667	0.32	0.01	0.03	44.7	36.81	43.7	17.2	14.54	17.85
	Cluster-20864.192788	1.06	0.8	2.07	3.23	2.42	4.1	5.77	7.8	8.12
	Cluster-20864.88432	0.05	0.13	0.06	13.23	11.42	10.38	3.02	5.5	1.31
	Cluster-20864.292341	0.04	0.06	0.03	2.42	3.37	3.14	5.03	4.64	6.96
	Cluster-20864.208323	0.01	0.03	0.01	0.91	0.54	3.16	8.28	10.26	9.47
	Cluster-20864.267375	13.42	14.93	12.04	3.73	3.56	5.63	1.86	1.39	2.21
	Cluster-20864.87295	21.52	22.64	22.25	2.51	1.94	3.9	1.08	0.97	0.64
	Cluster-20864.283433	13.44	8.46	10.75	3.2	1.54	2.47	0.76	0.69	0.28
	Cluster-20864.233309	19.79	21.07	20.35	6.22	6.39	9.55	3.06	3.47	2.76
	Cluster-20864.104719	1.23	1.87	2.01	10.32	8.03	6.75	2.42	3.79	2.97
