# Supplementary material for: Deciphering aroma formation during flowering in nectar tree (Tilia amurensis): insights from integrated metabolome and transcriptome analysis
Source: For Res (Fayettev). 2023 Oct 8;3:24. doi: 10.48130/FR-2023-0024 (PMC11524258; doi:10.48130/FR-2023-0024)
Supplement: Supplementary file 1 — Supplementary data to this article can be found online. [file FR-2023-0024-S1.zip › 10.48130_FR-2023-0024-Suppl-TableS9.xlsx]

## Sheet: Sheet9
Table S9 The differentially expressed genes involved in Brassinolide synthesis and signalt transduction pathway
Name	ID	S1-1_fpkm	S1-2_fpkm	S1-3_fpkm	S2-1_fpkm	S2-2_fpkm	S2-3_fpkm	S3-1_fpkm	S3-2_fpkm	S3-3_fpkm
CYP90B/724B	Cluster-20864.130178	14.8	17.56	15.06	8.7	10.71	8.92	5.4	5.43	5.14
	Cluster-20864.207341	0.02	0.03	0.05	4.78	2.47	4.84	0.45	0.98	0.46
CYP85A1	Cluster-20864.165346	3.36	3.28	4.86	18.62	18.85	13.36	24.48	24.75	30.65
	Cluster-20864.178596	0.58	0.76	4.22	14.96	13.99	8.73	18.88	22.94	18.74
	Cluster-20864.178597	3.37	4.6	3.44	15.62	11.08	11.03	3.11	3.4	2.35
	Cluster-20864.186161	5.22	6.69	4.27	23.32	19.17	16.56	27.75	28.95	28.99
	Cluster-20864.187987	1.74	2.64	4.3	21.07	14.83	13.45	27.91	28.06	30.08
	Cluster-20864.187988	2.73	3.38	3.41	8.35	7.74	11.18	23.73	20.25	18.3
	Cluster-20864.208255	1.76	4.03	3.47	9.59	8.08	6.75	7.66	7.83	5.91
	Cluster-20864.212101	1.47	2.55	3.9	9.87	14.54	7.56	32.2	36.18	34.19
	Cluster-20864.219233	2.06	1.91	1.85	4.15	6.98	6.79	8.65	11.21	10.97
	Cluster-20864.68501	4.25	4.09	4.25	17.22	16.4	10.93	23.13	18.68	18.21
	Cluster-20864.82056	3.76	2.85	7	9.82	9.08	9.05	11.83	8.58	7.8
BSK	Cluster-20864.314003	1.46	1.47	1.52	2.84	2.23	2.46	0.56	0.42	0.41
	Cluster-20864.141376	5.89	6.86	11.99	2.21	1.82	2.08	0	0.66	0.23
	Cluster-20864.227712	0	0.07	0.13	1.7	1.12	1.5	2.88	2.52	3.09
	Cluster-20864.141364	13.5	10.37	12.89	4.03	4.38	4.8	1.73	1.13	2.31
	Cluster-20864.208282	5.1	4.71	3.7	480.45	507.13	503.2	1156.33	1171.53	1127.92
BIN2	Cluster-20864.125543	0.24	0.25	0.56	16.84	11.58	9.55	11.87	10	13.21
	Cluster-20864.195407	83.79	93.29	91.99	152.04	159.94	151.41	108.31	107.28	102.29
	Cluster-20864.203442	3.7	6.79	4.23	12.75	10.81	9.81	12.07	11.07	14.95
	Cluster-20864.205840	1.21	1.56	1.68	3.24	2.41	2.95	2.56	2.04	2.84
	Cluster-20864.212195	54.02	56.27	61.39	107.85	112.36	104.27	70.08	69.03	66.26
	Cluster-20864.235121	35.68	32.79	26.95	110.37	71.34	76.24	34.12	35.6	30.09
	Cluster-20864.268742	97.99	82.71	85.75	160.97	180.23	197.17	112.25	94.05	106.49
	Cluster-20864.302233	0.85	0.48	0.3	35.57	32.5	30.35	19.88	23.57	20.63
BIR1/2	Cluster-20864.125379	60.84	51.51	45.11	18.05	13.69	18.42	7.37	7.14	6.8
	Cluster-20864.277770	12.97	11.55	18.84	2.81	3.86	3.86	1.47	0.65	2.06
TCH4	Cluster-20864.189245	104.49	136.13	297.04	3.4	5.16	4.25	13.56	15.17	15.49
	Cluster-20864.204271	0.07	0.04	0.03	8.88	3	18.84	134.04	140.19	150.28
	Cluster-20864.179246	159.08	218.13	459.39	7.07	5.63	4.41	22.31	23.49	25.77
	Cluster-20864.209123	12.1	10.86	12.04	69.59	17.1	125.31	1134.85	1052.92	1107.66
	Cluster-20864.129741	7.51	6.82	29.59	0.59	0.15	0.3	3.97	4.29	3.62
	Cluster-20864.126587	26.72	24.69	36.46	2.08	0.96	2.48	7.14	7.48	7.7
	Cluster-20864.302713	54.33	67.05	163.99	2.57	1.53	1.2	7.29	10.07	9.71
CYCD3	Cluster-20864.139584	6.77	8.03	8.35	2.79	1.69	2.99	0.1	0.22	0.15
	Cluster-20864.140438	53.25	52.56	57.35	10.52	6.94	11.99	3.54	3.83	2.68
	Cluster-20864.54353	30.34	31.49	34.78	4.99	3.72	4.92	1.66	1.52	1.55
	Cluster-20864.103432	12.96	8.71	17.93	1.84	1.09	2.74	0.11	0.4	0.21
	Cluster-20864.91393	9.52	9.73	9.05	2.86	2.14	2.42	0.95	0.6	0.86
	Cluster-20864.154352	5.88	4.79	6.1	0.81	1.48	1.42	0.08	0.07	0.33
	Cluster-20864.281088	16.38	16.09	19.44	3.44	2.31	3.04	1.14	0.77	0.77
	Cluster-20864.314581	24.34	16.53	22.31	4.72	7.34	7.44	1.54	1.97	1.44
BRI1	Cluster-20864.210527	0.43	0	0.16	8.39	8.11	8.61	22.48	23.78	21.72
	Cluster-20864.240945	1.15	1.36	1.51	2.61	2.82	2.5	7	7.99	7.21
	Cluster-20864.157328	114.92	106.31	129.2	21.06	13.45	26.09	2.37	2.45	2.22
	Cluster-20864.205587	0.99	1	1.01	4.78	7.36	6.34	21.28	20.7	21.02
	Cluster-20864.64743	45.35	36.62	32.86	5.01	3.7	4.94	0.9	1.04	0.78
	Cluster-20864.141479	44.53	54.35	73.61	6.19	5.94	11.6	1.24	0.55	1.39
	Cluster-20864.18469	14.75	19.2	19.85	4.11	2.81	5.26	0	0.07	0.13
	Cluster-20864.316928	21.3	17.17	16.65	6.8	5.48	7.82	2.72	2.46	2.69
	Cluster-20864.187862	3.43	2.81	3.61	6.55	6.3	7.05	16.93	14.93	18.1
	Cluster-20864.118134	76.16	92.3	89.82	13.12	15.12	15.77	2.12	2.58	4.46
	Cluster-20864.56567	0.05	0.01	0.03	3.09	2.94	2.52	8.47	7.5	9.19
	Cluster-20864.139127	188.91	148.92	192.3	50.72	38.6	63.45	8	9.91	5.37
	Cluster-20864.246740	150.97	160.69	209.9	29.54	24.53	41.78	14.44	10.04	10.54
	Cluster-20864.139131	15.15	17.4	23.33	1.86	0.99	2.8	0.13	0.21	0.19
	Cluster-20864.140236	0.03	0.08	0.02	3.73	2.93	3.23	8.57	6.6	7.85
	Cluster-20864.110708	8.19	5.31	8.55	1.98	2.22	2.78	0.12	0.63	0.29
	Cluster-20864.42742	1.97	2.99	2.22	1.08	0.67	0.75	0.1	0	0.2
	Cluster-20864.91448	53.6	73.34	54.98	3.63	3.88	2.95	1.05	0.9	0.76
	Cluster-20864.328023	8.09	6.51	7.75	1.62	2.57	2.31	0.31	0.05	0.55
	Cluster-20864.239870	0.63	0.56	0.23	1.03	1.48	0.9	2.67	3.16	1.94
BSU1	Cluster-20864.274894	20.85	24.76	24.54	7.16	6.61	7.22	1.78	1.62	1.45
	Cluster-20864.223398	0.22	0.33	0.19	1.36	1.56	1.38	4.08	4.09	3.2
	Cluster-20864.210777	0.02	0.04	0.01	3.22	3.39	3.24	6.15	6.92	6.08
	Cluster-20864.183308	7.53	12.84	5.96	0.57	0.69	0.57	2.95	2.34	2.97
	Cluster-20864.272320	7.9	11.23	9.74	3.21	2.94	2.59	0.87	0.75	0.51
	Cluster-20864.304192	2.31	4.03	1.21	5.11	5.13	5.22	10.54	9.58	10.61
	Cluster-20864.93573	21.3	27.46	26.11	9.87	9.75	8.75	2.74	2.13	1.89
	Cluster-20864.107983	22.91	23.26	23.22	4.94	6.06	4.8	1.77	1.75	0.68
	Cluster-20864.18635	7.67	7.95	10.8	0.82	0.72	0.92	0.07	0.15	0.14
	Cluster-20864.345338	36.81	42.74	47.41	5.19	2.42	3.46	13.13	14.11	7.55
BAK1	Cluster-20864.210527	0.43	0.21	0.16	8.39	8.11	8.61	22.48	23.78	21.72
	Cluster-20864.205587	0.99	1	1.01	4.78	7.36	6.34	21.28	20.7	21.02
	Cluster-20864.56567	0.01	0.03	0.01	3.09	2.94	2.52	8.47	7.5	9.19
	Cluster-20864.110708	8.19	5.31	8.55	1.98	2.22	2.78	0.12	0.63	0.29
	Cluster-20864.42742	1.97	2.99	2.22	1.08	0.67	0.75	0.1	0	0.2
